# Supplementary material for: FOXP-stabilization of the Il2ra super-enhancer structure augments Treg fitness
Source: bioRxiv. 2026 Apr 17:2026.04.14.718220. Preprint. [Version 1] doi: 10.64898/2026.04.14.718220 (PMC13105002; doi:10.64898/2026.04.14.718220)
Supplement: Supplement 2 [file media-2.xlsx]

## Sheet: ATACseq_fullDEresults
Tabel S2. Differentially accessible summits in ATAC-seq among wild-type and Foxp1 cDKO, Foxp4 cKO and Foxp1/p4 cDKO tregs, related to Fig. 4.
	Row.names	P1cKOvsCrtl_log2FC	P1cKOvsCrtl_adj	P4cKOvsCrtl_log2FC	P4cKOvsCrtl_adj	P1P4cDKOvsCrtl_log2FC	P1P4cDKOvsCrtl_adj	seqnames	start	end	width	strand	annotation	geneChr	geneStart	geneEnd	geneLength	geneStrand	geneId	transcriptId	distanceToTSS	ENSEMBL	SYMBOL	GENENAME
1	merged_macsnarrowPeak_10	0.125953	0.550387	-0.216728	0.315144	-0.132624	0.475435	chr1	6214180	6215455	1276	*	Promoter (<=1kb)	1	6214645	6276648	62004	1	12421	ENSMUST00000027040.12	0	ENSMUSG00000025907	Rb1cc1	RB1-inducible coiled-coil 1
2	merged_macsnarrowPeak_100	0.137039	0.541646	0.0738223	0.825113	-0.25299	0.140177	chr1	16618636	16619665	1030	*	Promoter (<=1kb)	1	16540790	16619312	78523	2	66799	ENSMUST00000182554.8	0	ENSMUSG00000025939	Ube2w	ubiquitin-conjugating enzyme E2W (putative)
3	merged_macsnarrowPeak_10000	-0.200016	0.673974	0.0476787	0.945285	-0.140327	0.730982	chr11	100931505	100932051	547	*	Intron (ENSMUST00000103114.7/20848, intron 1 of 23)	11	100888236	100939380	51145	2	20848	ENSMUST00000092671.11	7329	ENSMUSG00000004040	Stat3	signal transducer and activator of transcription 3
4	merged_macsnarrowPeak_10001	0.141277	0.357689	-0.220729	0.176873	-0.395076	0.00033645	chr11	100938814	100940205	1392	*	Promoter (<=1kb)	11	100885098	100939404	54307	2	20848	ENSMUST00000103114.7	0	ENSMUSG00000004040	Stat3	signal transducer and activator of transcription 3
5	merged_macsnarrowPeak_10002	-1.44731	0.000129641	0.101358	0.870507	0.504892	0.075562	chr11	100951812	100952720	909	*	Distal Intergenic	11	100886810	100939540	52731	2	20848	ENSMUST00000127638.7	-12272	ENSMUSG00000004040	Stat3	signal transducer and activator of transcription 3
6	merged_macsnarrowPeak_10007	-0.199621	0.716769	0.304672	0.550122	0.0594357	0.915961	chr11	100983198	100983782	585	*	Distal Intergenic	11	100956733	100970887	14155	2	19285	ENSMUST00000060792.5	-12311	ENSMUSG00000004044	Cavin1	caveolae associated 1
7	merged_macsnarrowPeak_1001	-2.18827	4.50843e-08	-0.342285	0.398944	0.331162	0.272595	chr1	62638881	62639417	537	*	3' UTR	1	62703285	62739932	36648	1	18187	ENSMUST00000126344.1	-63868	ENSMUSG00000025969	Nrp2	neuropilin 2
8	merged_macsnarrowPeak_10010	-0.48033	0.134577	-0.203016	0.6294	-0.175671	0.583455	chr11	101008171	101008467	297	*	Promoter (<=1kb)	11	101009452	101021410	11959	1	11975	ENSMUST00000151554.1	-985	ENSMUSG00000019302	Atp6v0a1	ATPase, H+ transporting, lysosomal V0 subunit A1
9	merged_macsnarrowPeak_10011	-0.154603	0.548275	-0.0308693	0.943765	-0.317826	0.0837336	chr11	101009090	101009681	592	*	Promoter (<=1kb)	11	101009452	101021410	11959	1	11975	ENSMUST00000151554.1	0	ENSMUSG00000019302	Atp6v0a1	ATPase, H+ transporting, lysosomal V0 subunit A1
10	merged_macsnarrowPeak_10015	-0.612951	0.439981	0.126267	0.93352	-0.0790331	0.944077	chr11	101057804	101058520	717	*	Intron (ENSMUST00000103110.9/11975, intron 20 of 20)	11	101070012	101077672	7661	1	27419	ENSMUST00000001802.9	-11492	ENSMUSG00000001751	Naglu	alpha-N-acetylglucosaminidase (Sanfilippo disease IIIB)
11	merged_macsnarrowPeak_10016	-0.223884	0.508374	0.0883323	0.856745	0.159843	0.587788	chr11	101063553	101064434	882	*	3' UTR	11	101070012	101077672	7661	1	27419	ENSMUST00000001802.9	-5578	ENSMUSG00000001751	Naglu	alpha-N-acetylglucosaminidase (Sanfilippo disease IIIB)
12	merged_macsnarrowPeak_10017	0.211729	0.734817	0.0786443	0.930555	-0.311951	0.508027	chr11	101067127	101067308	182	*	Promoter (2-3kb)	11	101070012	101077672	7661	1	27419	ENSMUST00000001802.9	-2704	ENSMUSG00000001751	Naglu	alpha-N-acetylglucosaminidase (Sanfilippo disease IIIB)
13	merged_macsnarrowPeak_10018	0.099477	0.718573	0.155497	0.590338	-0.169897	0.417418	chr11	101069772	101070602	831	*	Promoter (<=1kb)	11	101070012	101077672	7661	1	27419	ENSMUST00000001802.9	0	ENSMUSG00000001751	Naglu	alpha-N-acetylglucosaminidase (Sanfilippo disease IIIB)
14	merged_macsnarrowPeak_10019	-0.0609742	0.814931	-0.342656	0.0726581	-0.262695	0.102768	chr11	101082162	101083018	857	*	Promoter (<=1kb)	11	101082565	101086619	4055	1	71743	ENSMUST00000001806.9	0	ENSMUSG00000001755	Coasy	Coenzyme A synthase
15	merged_macsnarrowPeak_1002	-1.27142	0.000210738	0.283069	0.528081	0.20304	0.582187	chr1	62703008	62703721	714	*	Promoter (<=1kb)	1	62703285	62739932	36648	1	18187	ENSMUST00000126344.1	0	ENSMUSG00000025969	Nrp2	neuropilin 2
16	merged_macsnarrowPeak_10020	0.0147801	0.969698	0.128966	0.732232	-0.024873	0.945333	chr11	101086922	101087716	795	*	Promoter (<=1kb)	11	101087277	101092207	4931	1	21428	ENSMUST00000107302.7	0	ENSMUSG00000017801	Mlx	MAX-like protein X
17	merged_macsnarrowPeak_10021	0.247179	0.35417	0.169419	0.618734	-0.128928	0.63541	chr11	101094893	101095950	1058	*	Promoter (<=1kb)	11	101091823	101095436	3614	2	19183	ENSMUST00000019447.14	0	ENSMUSG00000019303	Psmc3ip	proteasome (prosome, macropain) 26S subunit, ATPase 3, interacting protein
18	merged_macsnarrowPeak_10022	0.0434472	0.859766	-0.0100931	0.980329	-0.176926	0.290836	chr11	101119419	101120332	914	*	Promoter (<=1kb)	11	101119938	101126419	6482	1	103733	ENSMUST00000043680.8	0	ENSMUSG00000035198	Tubg1	tubulin, gamma 1
19	merged_macsnarrowPeak_10024	0.0868415	0.866239	0.301378	0.480002	0.121651	0.767196	chr11	101143518	101144257	740	*	Distal Intergenic	11	101155907	101161787	5881	1	103768	ENSMUST00000043654.9	-11650	ENSMUSG00000045007	Tubg2	tubulin, gamma 2
20	merged_macsnarrowPeak_10025	0.542583	0.20625	0.507462	0.284606	0.273671	0.523352	chr11	101155656	101156300	645	*	Promoter (<=1kb)	11	101155907	101161787	5881	1	103768	ENSMUST00000043654.9	0	ENSMUSG00000045007	Tubg2	tubulin, gamma 2
21	merged_macsnarrowPeak_10028	1.477	5.08753e-05	0.205212	0.795473	0.0602357	0.932471	chr11	101171324	101171615	292	*	Promoter (<=1kb)	11	101162679	101171351	8673	2	217198	ENSMUST00000043397.13	0	ENSMUSG00000035172	Plekhh3	pleckstrin homology domain containing, family H (with MyTH4 domain) member 3
22	merged_macsnarrowPeak_10029	0.245611	0.355779	0.225754	0.456958	0.0201453	0.955877	chr11	101173624	101174243	620	*	Promoter (1-2kb)	11	101172997	101175443	2447	2	12777	ENSMUST00000062759.3	1200	ENSMUSG00000044052	Ccr10	chemokine (C-C motif) receptor 10
23	merged_macsnarrowPeak_10035	0.0792859	0.827875	0.211674	0.525599	-0.0569801	0.869862	chr11	101226032	101226680	649	*	Promoter (<=1kb)	11	101191115	101226463	35349	2	14055	ENSMUST00000107284.7	0	ENSMUSG00000006920	Ezh1	enhancer of zeste 1 polycomb repressive complex 2 subunit
24	merged_macsnarrowPeak_10037	0.26254	0.428963	0.0901873	0.864461	-0.0144775	0.975357	chr11	101253346	101254172	827	*	Promoter (<=1kb)	11	101253707	101258049	4343	1	28084	ENSMUST00000007533.14	0	ENSMUSG00000078656	Vps25	vacuolar protein sorting 25
25	merged_macsnarrowPeak_10038	0.412645	0.355364	0.231549	0.692141	0.105505	0.838478	chr11	101260191	101260877	687	*	Promoter (<=1kb)	11	101260567	101277409	16843	1	69847	ENSMUST00000139487.7	0	ENSMUSG00000035112	Wnk4	WNK lysine deficient protein kinase 4
26	merged_macsnarrowPeak_10039	-0.170952	0.600583	0.198923	0.546154	-0.0378447	0.917559	chr11	101278696	101279241	546	*	Promoter (<=1kb)	11	101277968	101279114	1147	2	52469	ENSMUST00000017332.3	0	ENSMUSG00000017188	Coa3	cytochrome C oxidase assembly factor 3
27	merged_macsnarrowPeak_10040	0.125426	0.732261	-0.0920855	0.848355	0.151557	0.608292	chr11	101301818	101302609	792	*	Promoter (<=1kb)	11	101285952	101302286	16335	2	56208	ENSMUST00000130916.7	0	ENSMUSG00000035086	Becn1	beclin 1, autophagy related
28	merged_macsnarrowPeak_10041	-0.0330916	0.925972	0.057808	0.895161	-0.185354	0.420264	chr11	101315707	101316839	1133	*	Promoter (<=1kb)	11	101316213	101320008	3796	1	19192	ENSMUST00000142640.7	0	ENSMUSG00000078652	Psme3	proteaseome (prosome, macropain) activator subunit 3 (PA28 gamma, Ki)
29	merged_macsnarrowPeak_10045	0.031226	0.951377	0.081745	0.890307	-0.210382	0.52266	chr11	101416868	101417681	814	*	Promoter (<=1kb)	11	101406839	101417615	10777	2	69684	ENSMUST00000070395.8	0	ENSMUSG00000075528	Aarsd1	alanyl-tRNA synthetase domain containing 1
30	merged_macsnarrowPeak_10046	0.00748798	0.982327	-0.00478279	0.992624	-0.178703	0.378686	chr11	101424516	101425783	1268	*	Promoter (<=1kb)	11	101425085	101435673	10589	1	217201	ENSMUST00000040561.5	0	ENSMUSG00000035007	Rundc1	RUN domain containing 1
31	merged_macsnarrowPeak_10048	0.11382	0.584991	-0.149431	0.519703	-0.30045	0.0407301	chr11	101441952	101442704	753	*	Promoter (<=1kb)	11	101442298	101445529	3232	1	19942	ENSMUST00000077856.12	0	ENSMUSG00000063316	Rpl27	ribosomal protein L27
32	merged_macsnarrowPeak_10049	0.090683	0.803289	0.381116	0.17154	0.00972874	0.98155	chr11	101448156	101448870	715	*	Promoter (<=1kb)	11	101448407	101458698	10292	1	70110	ENSMUST00000010502.12	0	ENSMUSG00000010358	Ifi35	interferon-induced protein 35
33	merged_macsnarrowPeak_10050	0.584176	0.0151764	0.619231	0.0198329	0.0700291	0.851057	chr11	101464977	101466345	1369	*	Promoter (<=1kb)	11	101464999	101471853	6855	1	11858	ENSMUST00000153185.7	0	ENSMUSG00000001313	Rnd2	Rho family GTPase 2
34	merged_macsnarrowPeak_10051	0.260259	0.449622	0.0453938	0.942649	-0.300667	0.307047	chr11	101467535	101468420	886	*	Promoter (<=1kb)	11	101468175	101471853	3679	1	11858	ENSMUST00000001347.6	0	ENSMUSG00000001313	Rnd2	Rho family GTPase 2
35	merged_macsnarrowPeak_10052	-0.0413579	0.845066	-0.23836	0.166224	-0.267514	0.0398595	chr11	101551817	101553118	1302	*	Promoter (<=1kb)	11	101488764	101551879	63116	2	12189	ENSMUST00000017290.10	0	ENSMUSG00000017146	Brca1	breast cancer 1, early onset
36	merged_macsnarrowPeak_10053	0.717245	0.121991	0.0261867	0.981215	-0.130519	0.836072	chr11	101562401	101562769	369	*	Promoter (<=1kb)	11	101561786	101565781	3996	1	17966	ENSMUST00000146452.1	615	ENSMUSG00000017119	Nbr1	NBR1, autophagy cargo receptor
37	merged_macsnarrowPeak_10054	-0.232591	0.696004	-0.245877	0.700486	-0.170501	0.737312	chr11	101582003	101582537	535	*	Promoter (<=1kb)	11	101582242	101591788	9547	1	217203	ENSMUST00000039581.13	0	ENSMUSG00000034947	Tmem106a	transmembrane protein 106A
38	merged_macsnarrowPeak_10056	-0.514269	0.221404	-0.473437	0.267417	-0.831536	0.00436253	chr11	101604480	101605023	544	*	Exon (ENSMUST00000083886.1/ENSMUST00000083886.1, exon 1 of 1)	11	101593743	101599256	5514	2	667306	ENSMUST00000154147.1	-5224	ENSMUSG00000085486	Ccdc200	coiled coil domain containing 200
39	merged_macsnarrowPeak_10057	-0.390956	0.473925	-0.404025	0.469751	-0.0746343	0.90329	chr11	101619905	101620534	630	*	Distal Intergenic	11	101627195	101630900	3706	1	66599	ENSMUST00000152484.7	-6661	ENSMUSG00000010362	Rdm1	RAD52 motif 1
40	merged_macsnarrowPeak_10058	-0.274556	0.256547	-0.0928212	0.803232	-0.275605	0.162107	chr11	101626747	101628405	1659	*	Promoter (<=1kb)	11	101627195	101630900	3706	1	66599	ENSMUST00000152484.7	0	ENSMUSG00000010362	Rdm1	RAD52 motif 1
41	merged_macsnarrowPeak_10059	0.561178	0.565306	0.372582	0.809518	1.0159	0.216989	chr11	101642035	101642648	614	*	Distal Intergenic	11	101633737	101635960	2224	1	66599	ENSMUST00000155222.1	8298	ENSMUSG00000010362	Rdm1	RAD52 motif 1
42	merged_macsnarrowPeak_10060	0.690898	0.457229	0.186952	0.917349	1.00858	0.22532	chr11	101645224	101645678	455	*	Distal Intergenic	11	101633737	101635960	2224	1	66599	ENSMUST00000155222.1	11487	ENSMUSG00000010362	Rdm1	RAD52 motif 1
43	merged_macsnarrowPeak_10061	0.158531	0.651627	-0.105525	0.838491	0.318126	0.240421	chr11	101657681	101659140	1460	*	Exon (ENSMUST00000084010.1/ENSMUST00000084010.1, exon 1 of 1)	11	101665541	101667832	2292	1	80981	ENSMUST00000039388.2	-6401	ENSMUSG00000034936	Arl4d	ADP-ribosylation factor-like 4D
44	merged_macsnarrowPeak_10062	-0.156179	0.534791	0.06139	0.870667	-0.119203	0.594713	chr11	101665170	101665912	743	*	Promoter (<=1kb)	11	101665541	101667832	2292	1	80981	ENSMUST00000039388.2	0	ENSMUSG00000034936	Arl4d	ADP-ribosylation factor-like 4D
45	merged_macsnarrowPeak_10064	-0.190376	0.510144	-0.0538162	0.905285	0.040495	0.902208	chr11	101784568	101785687	1120	*	Promoter (<=1kb)	11	101769742	101785310	15569	2	18612	ENSMUST00000164750.7	0	ENSMUSG00000017724	Etv4	ets variant 4
46	merged_macsnarrowPeak_10071	-0.53893	0.029154	-0.183675	0.607272	-1.21168	2.19621e-12	chr11	102087132	102088581	1450	*	Promoter (<=1kb)	11	102057015	102088515	31501	2	50997	ENSMUST00000017458.10	0	ENSMUSG00000017314	Mpp2	membrane protein, palmitoylated 2 (MAGUK p55 subfamily member 2)
47	merged_macsnarrowPeak_10075	-0.232521	0.657305	-0.544419	0.21193	-0.775849	0.0136252	chr11	102155851	102156731	881	*	Promoter (<=1kb)	11	102152546	102156404	3859	2	76547	ENSMUST00000021296.6	0	ENSMUSG00000020921	Tmem101	transmembrane protein 101
48	merged_macsnarrowPeak_10076	0.00368596	0.992412	0.0219554	0.966407	-0.27376	0.20989	chr11	102184693	102185448	756	*	Promoter (<=1kb)	11	102162497	102185229	22733	2	268490	ENSMUST00000107156.8	0	ENSMUSG00000020922	Lsm12	LSM12 homolog
49	merged_macsnarrowPeak_10077	0.22938	0.396408	0.0359432	0.940689	-0.222817	0.332035	chr11	102189514	102190400	887	*	Promoter (<=1kb)	11	102189620	102194081	4462	1	68401	ENSMUST00000070334.9	0	ENSMUSG00000034793	G6pc3	glucose 6 phosphatase, catalytic, 3
50	merged_macsnarrowPeak_10079	-0.312652	0.202232	0.0473937	0.915474	0.11324	0.657689	chr11	102218552	102219282	731	*	Promoter (<=1kb)	11	102195749	102218929	23181	2	15184	ENSMUST00000149087.7	0	ENSMUSG00000008855	Hdac5	histone deacetylase 5
51	merged_macsnarrowPeak_10080	-0.462948	0.416884	0.0997343	0.909104	0.21373	0.676142	chr11	102223187	102223412	226	*	Intron (ENSMUST00000107151.8/15184, intron 2 of 24)	11	102207031	102218929	11899	2	15184	ENSMUST00000150683.1	-4258	ENSMUSG00000008855	Hdac5	histone deacetylase 5
52	merged_macsnarrowPeak_10081	0.164721	0.497945	-0.0622531	0.874142	-0.211185	0.292268	chr11	102229409	102230585	1177	*	Promoter (<=1kb)	11	102230040	102230150	111	2	102465892	ENSMUST00000183986.1	0	ENSMUSG00000098863	Mir8101	microRNA 8101
53	merged_macsnarrowPeak_10083	0.611271	0.119352	-0.242173	0.690554	-0.323417	0.429764	chr11	102248708	102249205	498	*	Promoter (<=1kb)	11	102248882	102265187	16306	1	217216	ENSMUST00000100392.4	0	ENSMUSG00000034773	Hrob	homologous recombination factor with OB-fold
54	merged_macsnarrowPeak_10086	0.352224	0.0867756	-0.141021	0.656261	-0.360613	0.0481909	chr11	102284495	102285508	1014	*	Promoter (<=1kb)	11	102284931	102289237	4307	1	72053	ENSMUST00000036376.12	0	ENSMUSG00000034757	Tmub2	transmembrane and ubiquitin-like domain containing 2
55	merged_macsnarrowPeak_10087	0.292961	0.0443565	-0.124136	0.607694	-0.158455	0.33934	chr11	102295269	102297572	2304	*	Promoter (<=1kb)	11	102289300	102295312	6013	2	217218	ENSMUST00000107134.7	0	ENSMUSG00000059995	Atxn7l3	ataxin 7-like 3
56	merged_macsnarrowPeak_10088	0.240764	0.231853	-0.0709692	0.838	-0.186345	0.325646	chr11	102308906	102309750	845	*	Promoter (<=1kb)	11	102308530	102309440	911	2	21429	ENSMUST00000174726.1	0	ENSMUSG00000020923	Ubtf	upstream binding transcription factor, RNA polymerase I
57	merged_macsnarrowPeak_10089	0.0345895	0.903362	0.0091091	0.985719	-0.201794	0.289233	chr11	102316608	102318420	1813	*	Promoter (<=1kb)	11	102305924	102316680	10757	2	21429	ENSMUST00000079589.10	0	ENSMUSG00000020923	Ubtf	upstream binding transcription factor, RNA polymerase I
58	merged_macsnarrowPeak_1009	0.65693	0.0733358	-0.401819	0.406815	-0.0939487	0.856336	chr1	62875623	62876093	471	*	Distal Intergenic	1	62703702	62818695	114994	1	18187	ENSMUST00000114157.2	171921	ENSMUSG00000025969	Nrp2	neuropilin 2
59	merged_macsnarrowPeak_10090	-0.210174	0.544177	0.0624381	0.907233	-0.0236629	0.954842	chr11	102318764	102319160	397	*	Promoter (<=1kb)	11	102304560	102319096	14537	2	21429	ENSMUST00000174302.7	0	ENSMUSG00000020923	Ubtf	upstream binding transcription factor, RNA polymerase I
60	merged_macsnarrowPeak_10091	-0.186579	0.656451	-0.0152051	0.98474	-0.175417	0.626384	chr11	102319352	102319606	255	*	Promoter (<=1kb)	11	102306486	102319742	13257	2	21429	ENSMUST00000173870.7	136	ENSMUSG00000020923	Ubtf	upstream binding transcription factor, RNA polymerase I
61	merged_macsnarrowPeak_10092	0.174239	0.751541	0.231267	0.696598	-0.0721667	0.89784	chr11	102320329	102320493	165	*	Promoter (<=1kb)	11	102306486	102319742	13257	2	21429	ENSMUST00000173870.7	-587	ENSMUSG00000020923	Ubtf	upstream binding transcription factor, RNA polymerase I
62	merged_macsnarrowPeak_10093	-0.49463	0.284863	0.397051	0.392137	-0.0980007	0.84687	chr11	102392918	102394116	1199	*	Promoter (<=1kb)	11	102393403	102401754	8352	1	51799	ENSMUST00000107102.7	0	ENSMUSG00000006575	Rundc3a	RUN domain containing 3A
63	merged_macsnarrowPeak_10094	0.755057	0.000373191	0.049664	0.925886	-0.338935	0.158694	chr11	102407249	102407831	583	*	Promoter (<=1kb)	11	102402985	102407489	4505	2	68066	ENSMUST00000107098.7	0	ENSMUSG00000018677	Slc25a39	solute carrier family 25, member 39
64	merged_macsnarrowPeak_10095	0.0496332	0.880924	-0.101094	0.789454	-0.383956	0.0454349	chr11	102408153	102408862	710	*	Promoter (<=1kb)	11	102404854	102407946	3093	2	68066	ENSMUST00000124755.1	-207	ENSMUSG00000018677	Slc25a39	solute carrier family 25, member 39
65	merged_macsnarrowPeak_10096	-0.0220992	0.975184	0.173864	0.79427	-0.0441971	0.941923	chr11	102411804	102411978	175	*	Distal Intergenic	11	102404854	102407946	3093	2	68066	ENSMUST00000124755.1	-3858	ENSMUSG00000018677	Slc25a39	solute carrier family 25, member 39
66	merged_macsnarrowPeak_10097	0.0816571	0.851347	0.096869	0.8523	-0.170322	0.594713	chr11	102430126	102430667	542	*	Promoter (<=1kb)	11	102430315	102436809	6495	1	14824	ENSMUST00000049460.10	0	ENSMUSG00000034708	Grn	granulin
67	merged_macsnarrowPeak_10098	0.410436	0.301714	0.19662	0.727343	-0.079368	0.874277	chr11	102430964	102431419	456	*	Promoter (<=1kb)	11	102430518	102434446	3929	1	14824	ENSMUST00000129997.1	446	ENSMUSG00000034708	Grn	granulin
68	merged_macsnarrowPeak_101	0.421077	0.32149	-0.0616577	0.937319	0.676841	0.0269672	chr1	16642023	16642660	638	*	3' UTR	1	16643342	16648039	4698	2	67923	ENSMUST00000185393.6	5379	ENSMUSG00000079658	Eloc	elongin C
69	merged_macsnarrowPeak_1010	-1.09997	0.0539514	-0.807012	0.163517	-0.327457	0.555096	chr1	62876751	62877145	395	*	Distal Intergenic	1	62703702	62818695	114994	1	18187	ENSMUST00000114157.2	173049	ENSMUSG00000025969	Nrp2	neuropilin 2
70	merged_macsnarrowPeak_10100	0.73444	0.0881789	0.335358	0.580221	0.145889	0.794238	chr11	102434475	102434679	205	*	Promoter (<=1kb)	11	102434718	102435944	1227	1	14824	ENSMUST00000123500.2	-39	ENSMUSG00000034708	Grn	granulin
71	merged_macsnarrowPeak_10102	0.0965234	0.860051	0.181504	0.755469	-0.177385	0.673733	chr11	102446938	102447882	945	*	Promoter (<=1kb)	11	102436981	102447682	10702	2	217219	ENSMUST00000049057.4	0	ENSMUSG00000034685	Fam171a2	family with sequence similarity 171, member A2
72	merged_macsnarrowPeak_10103	0.310195	0.587645	0.0187501	0.986836	-0.112899	0.853768	chr11	102455751	102456410	660	*	Promoter (<=1kb)	11	102453304	102456190	2887	2	16399	ENSMUST00000134735.1	0	ENSMUSG00000034664	Itga2b	integrin alpha 2b
73	merged_macsnarrowPeak_10104	-0.152793	0.676168	-0.0659181	0.901242	0.0386247	0.92344	chr11	102466973	102467530	558	*	Promoter (<=1kb)	11	102456472	102467199	10728	2	16399	ENSMUST00000149519.7	0	ENSMUSG00000034664	Itga2b	integrin alpha 2b
74	merged_macsnarrowPeak_10106	0.0758823	0.933994	0.10946	0.91835	1.25131	0.00162693	chr11	102496678	102497259	582	*	Intron (ENSMUST00000143842.1/237943, intron 6 of 7)	11	102477207	102508447	31241	2	237943	ENSMUST00000069673.3	11188	ENSMUSG00000034621	Gpatch8	G patch domain containing 8
75	merged_macsnarrowPeak_10107	-0.0395323	0.90142	-0.0779489	0.833219	-0.2351	0.230806	chr11	102555687	102556697	1011	*	Promoter (<=1kb)	11	102475915	102556199	80285	2	237943	ENSMUST00000143842.1	0	ENSMUSG00000034621	Gpatch8	G patch domain containing 8
76	merged_macsnarrowPeak_10111	0.0564625	0.905505	-0.157265	0.751315	-0.385277	0.168635	chr11	102697485	102698240	756	*	Promoter (<=1kb)	11	102684686	102697782	13097	2	52715	ENSMUST00000092569.12	0	ENSMUSG00000020925	Ccdc43	coiled-coil domain containing 43
77	merged_macsnarrowPeak_10115	0.162418	0.563628	-0.193313	0.525511	-0.374619	0.0548957	chr11	102880570	102881649	1080	*	Promoter (<=1kb)	11	102838473	102880967	42495	2	20624	ENSMUST00000021306.13	0	ENSMUSG00000020929	Eftud2	elongation factor Tu GTP binding domain containing 2
78	merged_macsnarrowPeak_10116	-0.23608	0.707385	-0.179477	0.814603	-0.441795	0.301192	chr11	102893006	102893502	497	*	Exon (ENSMUST00000067444.9/14580, exon 5 of 9)	11	102887336	102897131	9796	2	14580	ENSMUST00000067444.9	3629	ENSMUSG00000020932	Gfap	glial fibrillary acidic protein
79	merged_macsnarrowPeak_10118	-0.447839	0.108906	-0.099126	0.8267	-0.213289	0.413639	chr11	102924906	102925640	735	*	Promoter (<=1kb)	11	102905529	102925124	19596	2	70218	ENSMUST00000021311.9	0	ENSMUSG00000051378	Kif18b	kinesin family member 18B
80	merged_macsnarrowPeak_10119	-0.470058	0.294984	-0.110447	0.876704	-0.71726	0.0240918	chr11	102946549	102947157	609	*	Promoter (<=1kb)	11	102939264	102946688	7425	2	23829	ENSMUST00000057849.5	0	ENSMUSG00000045532	C1ql1	complement component 1, q subcomponent-like 1
81	merged_macsnarrowPeak_10125	0.307374	0.0802446	-0.0595947	0.865465	-0.225675	0.19807	chr11	103102621	103103631	1011	*	Promoter (<=1kb)	11	103103021	103105466	2446	1	67131	ENSMUST00000129870.7	0	ENSMUSG00000056938	Acbd4	acyl-Coenzyme A binding domain containing 4
82	merged_macsnarrowPeak_10126	0.10597	0.549236	-0.19036	0.299771	-0.221636	0.0995151	chr11	103115259	103116682	1424	*	Promoter (<=1kb)	11	103116231	103119725	3495	1	192231	ENSMUST00000053063.6	0	ENSMUSG00000048878	Hexim1	hexamethylene bis-acetamide inducible 1
83	merged_macsnarrowPeak_10127	0.273562	0.59468	0.558106	0.210878	-0.234201	0.600163	chr11	103117036	103117285	250	*	Promoter (<=1kb)	11	103116231	103119725	3495	1	192231	ENSMUST00000053063.6	805	ENSMUSG00000048878	Hexim1	hexamethylene bis-acetamide inducible 1
84	merged_macsnarrowPeak_10128	0.0101929	0.970466	-0.208034	0.314948	-0.340534	0.0155579	chr11	103132227	103133431	1205	*	Promoter (<=1kb)	11	103132429	103138498	6070	1	71059	ENSMUST00000150275.7	0	ENSMUSG00000043372	Hexim2	hexamethylene bis-acetamide inducible 2
85	merged_macsnarrowPeak_10129	-0.182331	0.55581	0.315393	0.24836	0.205097	0.38247	chr11	103142320	103143275	956	*	Distal Intergenic	11	103133865	103138279	4415	1	71059	ENSMUST00000130341.1	8455	ENSMUSG00000043372	Hexim2	hexamethylene bis-acetamide inducible 2
86	merged_macsnarrowPeak_10130	0.240045	0.461298	0.235731	0.513007	-0.0801547	0.822812	chr11	103158931	103159370	440	*	Distal Intergenic	11	103171107	103198901	27795	1	57778	ENSMUST00000042286.11	-11737	ENSMUSG00000055805	Fmnl1	formin-like 1
87	merged_macsnarrowPeak_10132	0.586806	0.232392	0.104169	0.909799	-0.116967	0.853702	chr11	103168785	103169046	262	*	Promoter (2-3kb)	11	103171107	103198901	27795	1	57778	ENSMUST00000042286.11	-2061	ENSMUSG00000055805	Fmnl1	formin-like 1
88	merged_macsnarrowPeak_10133	-0.185588	0.688942	0.173905	0.761493	0.0640956	0.898204	chr11	103170796	103171280	485	*	Promoter (<=1kb)	11	103171107	103198901	27795	1	57778	ENSMUST00000042286.11	0	ENSMUSG00000055805	Fmnl1	formin-like 1
89	merged_macsnarrowPeak_10134	-0.164519	0.373008	-0.150519	0.499359	-0.149758	0.368056	chr11	103174829	103175479	651	*	Intron (ENSMUST00000042286.11/57778, intron 1 of 25)	11	103171313	103198895	27583	1	57778	ENSMUST00000107027.8	3516	ENSMUSG00000055805	Fmnl1	formin-like 1
90	merged_macsnarrowPeak_10141	-0.187828	0.473549	0.0970126	0.789578	0.0771918	0.77776	chr11	103217738	103218760	1023	*	Promoter (<=1kb)	11	103208127	103218432	10306	2	328019	ENSMUST00000103076.1	0	ENSMUSG00000044787	Spata32	spermatogenesis associated 32
91	merged_macsnarrowPeak_10147	-0.259367	0.383273	-0.0652075	0.89169	-0.192442	0.452266	chr11	103262372	103262743	372	*	Intron (ENSMUST00000021324.2/53859, intron 1 of 15)	11	103219762	103267472	47711	2	53859	ENSMUST00000021324.2	4729	ENSMUSG00000020941	Map3k14	mitogen-activated protein kinase kinase kinase 14
92	merged_macsnarrowPeak_10148	-0.879377	0.00529913	-0.349722	0.366855	-0.275283	0.375276	chr11	103265943	103266186	244	*	Promoter (1-2kb)	11	103219762	103267472	47711	2	53859	ENSMUST00000021324.2	1286	ENSMUSG00000020941	Map3k14	mitogen-activated protein kinase kinase kinase 14
93	merged_macsnarrowPeak_10149	0.136313	0.421313	-0.0718	0.78506	-0.236369	0.0836586	chr11	103266965	103268052	1088	*	Promoter (<=1kb)	11	103219762	103267472	47711	2	53859	ENSMUST00000021324.2	0	ENSMUSG00000020941	Map3k14	mitogen-activated protein kinase kinase kinase 14
94	merged_macsnarrowPeak_10150	-0.838728	0.102417	-0.0840488	0.923072	0.571987	0.129241	chr11	103307986	103308324	339	*	Distal Intergenic	11	103333229	103333395	167	2	544817	ENSMUST00000163250.1	25071	ENSMUSG00000034255	Arhgap27	Rho GTPase activating protein 27
95	merged_macsnarrowPeak_10153	0.39085	0.384732	0.185987	0.768971	-0.157311	0.742686	chr11	103326901	103327380	480	*	Distal Intergenic	11	103333229	103333395	167	2	544817	ENSMUST00000163250.1	6015	ENSMUSG00000034255	Arhgap27	Rho GTPase activating protein 27
96	merged_macsnarrowPeak_10154	1.16643	0.0108402	0.476255	0.478528	0.17896	0.785745	chr11	103332515	103332956	442	*	Promoter (<=1kb)	11	103333229	103333395	167	2	544817	ENSMUST00000163250.1	439	ENSMUSG00000034255	Arhgap27	Rho GTPase activating protein 27
97	merged_macsnarrowPeak_10155	0.239043	0.519958	0.242519	0.54554	0.222589	0.468297	chr11	103344432	103345153	722	*	Promoter (<=1kb)	11	103331500	103344702	13203	2	544817	ENSMUST00000041385.13	0	ENSMUSG00000034255	Arhgap27	Rho GTPase activating protein 27
98	merged_macsnarrowPeak_10157	0.0327893	0.956793	0.0399673	0.959139	-0.0224049	0.968287	chr11	103359194	103359373	180	*	Promoter (1-2kb)	11	103331497	103360900	29404	2	544817	ENSMUST00000107024.7	1527	ENSMUSG00000034255	Arhgap27	Rho GTPase activating protein 27
99	merged_macsnarrowPeak_10158	0.0133236	0.975851	0.0555523	0.916553	-0.218898	0.415124	chr11	103360245	103360847	603	*	Promoter (<=1kb)	11	103331497	103360900	29404	2	544817	ENSMUST00000107024.7	53	ENSMUSG00000034255	Arhgap27	Rho GTPase activating protein 27
100	merged_macsnarrowPeak_10159	0.154573	0.725126	0.0558461	0.932072	0.0490668	0.917552	chr11	103363018	103363576	559	*	Promoter (<=1kb)	11	103359739	103363464	3726	2	544817	ENSMUST00000092557.5	0	ENSMUSG00000034255	Arhgap27	Rho GTPase activating protein 27
101	merged_macsnarrowPeak_1016	0.234242	0.187239	-0.240662	0.244955	-0.317023	0.0337854	chr1	63113473	63114808	1336	*	Promoter (<=1kb)	1	63114471	63158290	43820	1	100380944	ENSMUST00000138611.7	0	ENSMUSG00000084799	Ino80dos	INO80 complex subunit D, opposite strand
102	merged_macsnarrowPeak_10160	-0.492503	0.436108	-0.00243674	0.998836	0.724423	0.0635249	chr11	103372604	103372932	329	*	Intron (ENSMUST00000041272.9/353047, intron 8 of 11)	11	103331498	103363692	32195	2	544817	ENSMUST00000116102.8	-8912	ENSMUSG00000034255	Arhgap27	Rho GTPase activating protein 27
103	merged_macsnarrowPeak_10161	0.641348	0.167418	-0.043351	0.964692	0.920543	0.00805249	chr11	103375157	103375590	434	*	Intron (ENSMUST00000041272.9/353047, intron 7 of 11)	11	103331498	103363692	32195	2	544817	ENSMUST00000116102.8	-11465	ENSMUSG00000034255	Arhgap27	Rho GTPase activating protein 27
104	merged_macsnarrowPeak_10162	-0.163529	0.70394	-0.0413462	0.948096	0.123202	0.741591	chr11	103381928	103382562	635	*	Intron (ENSMUST00000041272.9/353047, intron 5 of 11)	11	103366617	103394768	28152	2	353047	ENSMUST00000184350.1	12206	ENSMUSG00000034247	Plekhm1	pleckstrin homology domain containing, family M (with RUN domain) member 1
105	merged_macsnarrowPeak_10164	0.328538	0.596181	0.401265	0.52308	0.204619	0.719077	chr11	103402298	103402598	301	*	Intron (ENSMUST00000041272.9/353047, intron 2 of 11)	11	103366617	103394768	28152	2	353047	ENSMUST00000184350.1	-7530	ENSMUSG00000034247	Plekhm1	pleckstrin homology domain containing, family M (with RUN domain) member 1
106	merged_macsnarrowPeak_10165	0.0612781	0.814806	0.117936	0.67435	-0.137897	0.480404	chr11	103412250	103413152	903	*	Promoter (<=1kb)	11	103364275	103412687	48413	2	353047	ENSMUST00000041272.9	0	ENSMUSG00000034247	Plekhm1	pleckstrin homology domain containing, family M (with RUN domain) member 1
107	merged_macsnarrowPeak_10169	0.0633934	0.813586	-0.0265688	0.946583	-0.0751692	0.748873	chr11	103697284	103698221	938	*	Promoter (<=1kb)	11	103697724	103703016	5293	1	399609	ENSMUST00000154471.7	0	ENSMUSG00000085154	C130046K22Rik	RIKEN cDNA C130046K22 gene
108	merged_macsnarrowPeak_1017	-0.87844	0.133478	-0.333093	0.642021	0.239031	0.668478	chr1	63119749	63120106	358	*	Exon (ENSMUST00000185480.1/ENSMUST00000185480.1, exon 1 of 1)	1	63114740	63157245	42506	1	100380944	ENSMUST00000188602.1	5009	ENSMUSG00000084799	Ino80dos	INO80 complex subunit D, opposite strand
109	merged_macsnarrowPeak_10172	-1.98273	0.000505624	0.312339	0.61826	0.514299	0.199789	chr11	103771475	103771980	506	*	Promoter (2-3kb)	11	103774150	103817957	43808	1	22415	ENSMUST00000000127.5	-2170	ENSMUSG00000000125	Wnt3	wingless-type MMTV integration site family, member 3
110	merged_macsnarrowPeak_10174	-1.83414	3.75299e-05	0.0847927	0.911474	0.0427634	0.942083	chr11	103773818	103774360	543	*	Promoter (<=1kb)	11	103774150	103817957	43808	1	22415	ENSMUST00000000127.5	0	ENSMUSG00000000125	Wnt3	wingless-type MMTV integration site family, member 3
111	merged_macsnarrowPeak_10179	0.137087	0.627149	-0.108711	0.763107	-0.179251	0.422049	chr11	103953539	103954335	797	*	Promoter (<=1kb)	11	103821782	103954056	132275	2	18195	ENSMUST00000103075.10	0	ENSMUSG00000034187	Nsf	N-ethylmaleimide sensitive fusion protein
112	merged_macsnarrowPeak_1018	0.0654362	0.924157	0.189847	0.780113	-0.207748	0.665696	chr1	63129795	63130468	674	*	Intron (ENSMUST00000138611.7/100380944, intron 1 of 3)	1	63114740	63157245	42506	1	100380944	ENSMUST00000188602.1	15055	ENSMUSG00000084799	Ino80dos	INO80 complex subunit D, opposite strand
113	merged_macsnarrowPeak_10180	-0.0654903	0.755562	-0.230048	0.201512	-0.246911	0.0727333	chr11	103966163	103967077	915	*	Promoter (<=1kb)	11	103966739	103985337	18599	1	11841	ENSMUST00000057921.9	0	ENSMUSG00000062421	Arf2	ADP-ribosylation factor 2
114	merged_macsnarrowPeak_10189	-0.978077	0.00732914	-0.410036	0.354	-0.0198315	0.972485	chr11	104361560	104362097	538	*	Intron (ENSMUST00000106977.7/76719, intron 4 of 13)	11	104334921	104341299	6379	2	76719	ENSMUST00000069188.6	-20261	ENSMUSG00000018412	Kansl1	KAT8 regulatory NSL complex subunit 1
115	merged_macsnarrowPeak_1019	-0.118577	0.637596	-0.310826	0.158065	-0.375691	0.0222442	chr1	63176337	63177406	1070	*	Promoter (<=1kb)	1	63143596	63176822	33227	2	227197	ENSMUST00000027111.14	0	ENSMUSG00000025968	Ndufs1	NADH:ubiquinone oxidoreductase core subunit S1
116	merged_macsnarrowPeak_10192	-0.423942	0.0744802	-0.272361	0.324681	-0.271754	0.196124	chr11	104424858	104425424	567	*	5' UTR	11	104333545	104441702	108158	2	76719	ENSMUST00000106971.1	16278	ENSMUSG00000018412	Kansl1	KAT8 regulatory NSL complex subunit 1
117	merged_macsnarrowPeak_10193	-0.0215421	0.930674	-0.0252215	0.940945	-0.24276	0.0922241	chr11	104441710	104443183	1474	*	Promoter (<=1kb)	11	104333229	104442291	109063	2	76719	ENSMUST00000106977.7	0	ENSMUSG00000018412	Kansl1	KAT8 regulatory NSL complex subunit 1
118	merged_macsnarrowPeak_10196	-0.0990109	0.696265	0.0339891	0.931548	-0.138415	0.492519	chr11	104468996	104469809	814	*	Promoter (<=1kb)	11	104333501	104468861	135361	2	76719	ENSMUST00000018556.10	-135	ENSMUSG00000018412	Kansl1	KAT8 regulatory NSL complex subunit 1
119	merged_macsnarrowPeak_10199	-0.826909	0.151888	0.0160609	0.99002	-0.0129339	0.986924	chr11	104549476	104549642	167	*	Promoter (<=1kb)	11	104504937	104550392	45456	2	217232	ENSMUST00000106962.8	750	ENSMUSG00000020687	Cdc27	cell division cycle 27
120	merged_macsnarrowPeak_102	-0.0420623	0.858481	-0.0695929	0.808599	-0.236603	0.105423	chr1	16656474	16657477	1004	*	Promoter (<=1kb)	1	16641725	16656884	15160	2	67923	ENSMUST00000188641.6	0	ENSMUSG00000079658	Eloc	elongin C
121	merged_macsnarrowPeak_1020	0.326167	0.189747	-0.282934	0.351966	-0.360143	0.0989085	chr1	63181094	63181348	255	*	Promoter (2-3kb)	1	63179004	63179135	132	1	100217464	ENSMUST00000082668.1	2090	ENSMUSG00000064602	Snora41	small nucleolar RNA, H/ACA box 41
122	merged_macsnarrowPeak_10200	0.0802322	0.779612	0.00648722	0.991304	-0.282334	0.143037	chr11	104550041	104550909	869	*	Promoter (<=1kb)	11	104550663	104587215	36553	1	17896	ENSMUST00000018800.8	0	ENSMUSG00000061086	Myl4	myosin, light polypeptide 4
123	merged_macsnarrowPeak_10201	-0.158524	0.760309	-0.258301	0.62391	-0.25424	0.51122	chr11	104581457	104581899	443	*	Promoter (<=1kb)	11	104582039	104586347	4309	1	17896	ENSMUST00000155271.1	-140	ENSMUSG00000061086	Myl4	myosin, light polypeptide 4
124	merged_macsnarrowPeak_10203	0.17432	0.722755	0.0693208	0.921337	0.0484107	0.926219	chr11	104590041	104590556	516	*	Intron (ENSMUST00000136244.1/17896, intron 2 of 2)	11	104584964	104595753	10790	1	17896	ENSMUST00000136244.1	5077	ENSMUSG00000061086	Myl4	myosin, light polypeptide 4
125	merged_macsnarrowPeak_10204	0.333608	0.166089	0.115769	0.764816	-0.17169	0.48738	chr11	104607483	104608636	1154	*	Promoter (<=1kb)	11	104608000	104670476	62477	1	16416	ENSMUST00000021028.4	0	ENSMUSG00000020689	Itgb3	integrin beta 3
126	merged_macsnarrowPeak_10205	0.203051	0.647758	-0.187797	0.725828	0.0776009	0.867736	chr11	104609392	104610021	630	*	Promoter (1-2kb)	11	104608000	104670476	62477	1	16416	ENSMUST00000021028.4	1392	ENSMUSG00000020689	Itgb3	integrin beta 3
127	merged_macsnarrowPeak_10208	-0.620792	0.0873007	-0.358508	0.399937	-0.0758777	0.871419	chr11	104629760	104630592	833	*	Intron (ENSMUST00000021028.4/16416, intron 2 of 14)	11	104637389	104669813	32425	1	16416	ENSMUST00000127140.2	-6797	ENSMUSG00000020689	Itgb3	integrin beta 3
128	merged_macsnarrowPeak_10209	-0.667105	0.260645	-0.264066	0.722973	-0.0802706	0.907208	chr11	104631348	104631623	276	*	Intron (ENSMUST00000021028.4/16416, intron 2 of 14)	11	104637389	104669813	32425	1	16416	ENSMUST00000127140.2	-5766	ENSMUSG00000020689	Itgb3	integrin beta 3
129	merged_macsnarrowPeak_10214	-0.321456	0.0896964	-0.223516	0.335308	-0.00176495	0.995645	chr11	104660908	104662011	1104	*	Intron (ENSMUST00000021028.4/16416, intron 12 of 14)	11	104637389	104669813	32425	1	16416	ENSMUST00000127140.2	23519	ENSMUSG00000020689	Itgb3	integrin beta 3
130	merged_macsnarrowPeak_10215	-0.399589	0.398993	-0.238581	0.67729	0.209379	0.620713	chr11	104663972	104664183	212	*	Intron (ENSMUST00000021028.4/16416, intron 13 of 14)	11	104685707	105117394	431688	1	70894	ENSMUST00000212287.1	-21524	ENSMUSG00000020690	Efcab3	EF-hand calcium binding domain 3
131	merged_macsnarrowPeak_10216	-0.678067	0.00306283	-0.00113158	0.99888	0.256025	0.242816	chr11	104667260	104668008	749	*	3' UTR	11	104685707	105117394	431688	1	70894	ENSMUST00000212287.1	-17699	ENSMUSG00000020690	Efcab3	EF-hand calcium binding domain 3
132	merged_macsnarrowPeak_1022	-0.443067	0.1896	-0.382365	0.290279	-0.360186	0.198947	chr1	63730164	63730879	716	*	Promoter (<=1kb)	1	63730614	63754655	24042	1	75619	ENSMUST00000027103.6	0	ENSMUSG00000025962	Fastkd2	FAST kinase domains 2
133	merged_macsnarrowPeak_10222	0.17241	0.688662	0.206892	0.663595	-0.332595	0.28504	chr11	105126091	105126862	772	*	Promoter (<=1kb)	11	105126425	105140394	13970	1	52686	ENSMUST00000021030.7	0	ENSMUSG00000020691	Mettl2	methyltransferase like 2
134	merged_macsnarrowPeak_10223	0.163199	0.838241	0.481002	0.475419	0.656939	0.155683	chr11	105151318	105151969	652	*	Distal Intergenic	11	105137563	105140394	2832	1	52686	ENSMUST00000155460.1	13755	ENSMUSG00000020691	Mettl2	methyltransferase like 2
135	merged_macsnarrowPeak_10224	-0.0383029	0.885611	-0.0836909	0.784717	-0.213616	0.206648	chr11	105180685	105182345	1661	*	Promoter (<=1kb)	11	105180746	105209855	29110	1	24086	ENSMUST00000126054.7	0	ENSMUSG00000020694	Tlk2	tousled-like kinase 2 (Arabidopsis)
136	merged_macsnarrowPeak_10226	0.242546	0.66973	-0.0117705	0.991495	-0.175724	0.731983	chr11	105362910	105363424	515	*	Exon (ENSMUST00000153672.1/ENSMUST00000153672.1, exon 1 of 4)	11	105364091	105371900	7810	2	632687	ENSMUST00000130685.1	8476	ENSMUSG00000078627	Marchf10	membrane associated ring-CH-type finger 10
137	merged_macsnarrowPeak_10229	0.191688	0.509283	-0.206767	0.539473	-0.537292	0.00763324	chr11	105589216	105590334	1119	*	Promoter (<=1kb)	11	105589986	105776834	186849	1	77097	ENSMUST00000168598.7	0	ENSMUSG00000053580	Tanc2	tetratricopeptide repeat, ankyrin repeat and coiled-coil containing 2
138	merged_macsnarrowPeak_10233	0.634961	0.168982	-0.0930279	0.918962	-0.00391048	0.995965	chr11	105943858	105944484	627	*	Promoter (<=1kb)	11	105933702	105944412	10711	2	13056	ENSMUST00000019734.10	0	ENSMUSG00000019590	Cyb561	cytochrome b-561
139	merged_macsnarrowPeak_10238	0.00860585	0.992296	0.132443	0.893683	-0.253912	0.67291	chr11	106020096	106020759	664	*	Exon (ENSMUST00000106903.7/192775, exon 8 of 14)	11	106013773	106017473	3701	1	192775	ENSMUST00000140695.1	6323	ENSMUSG00000001901	Kcnh6	potassium voltage-gated channel, subfamily H (eag-related), member 6
140	merged_macsnarrowPeak_10239	0.543804	0.0506133	0.423819	0.199587	-0.256185	0.388651	chr11	106026563	106028029	1467	*	3' UTR	11	106036872	106059324	22453	1	71833	ENSMUST00000058438.8	-8843	ENSMUSG00000049354	Dcaf7	DDB1 and CUL4 associated factor 7
141	merged_macsnarrowPeak_1024	-0.183252	0.787105	-0.311838	0.630643	0.0993175	0.871414	chr1	63953465	63953902	438	*	Distal Intergenic	1	63964727	63968999	4273	1	433315	ENSMUST00000133244.1	-10825	ENSMUSG00000044689	Gm13749	predicted gene 13749
142	merged_macsnarrowPeak_10241	-0.0826234	0.847632	-0.171766	0.694521	0.212879	0.469793	chr11	106056629	106057487	859	*	3' UTR	11	106066061	106073612	7552	1	70207	ENSMUST00000002048.7	-8574	ENSMUSG00000001983	Taco1	translational activator of mitochondrially encoded cytochrome c oxidase I
143	merged_macsnarrowPeak_10242	0.00440535	0.990865	-0.373219	0.136004	-0.23365	0.282249	chr11	106065730	106066543	814	*	Promoter (<=1kb)	11	106066061	106073612	7552	1	70207	ENSMUST00000002048.7	0	ENSMUSG00000001983	Taco1	translational activator of mitochondrially encoded cytochrome c oxidase I
144	merged_macsnarrowPeak_10243	-0.0818116	0.918469	0.0813989	0.934151	-0.399237	0.418673	chr11	106076297	106076617	321	*	Distal Intergenic	11	106084613	106155446	70834	1	26406	ENSMUST00000002044.9	-7996	ENSMUSG00000020700	Map3k3	mitogen-activated protein kinase kinase kinase 3
145	merged_macsnarrowPeak_10244	0.0967055	0.575603	-0.0947137	0.680608	-0.240344	0.0674577	chr11	106083896	106085252	1357	*	Promoter (<=1kb)	11	106084613	106155446	70834	1	26406	ENSMUST00000002044.9	0	ENSMUSG00000020700	Map3k3	mitogen-activated protein kinase kinase kinase 3
146	merged_macsnarrowPeak_10248	0.305569	0.576448	-0.0160284	0.988445	0.221951	0.654139	chr11	106122139	106123135	997	*	Intron (ENSMUST00000002044.9/26406, intron 5 of 15)	11	106151212	106152378	1167	1	26406	ENSMUST00000129793.1	-28077	ENSMUSG00000020700	Map3k3	mitogen-activated protein kinase kinase kinase 3
147	merged_macsnarrowPeak_1025	-0.39986	0.179001	-0.41382	0.163138	0.0691031	0.844978	chr1	64000528	64001183	656	*	Distal Intergenic	1	63964727	63968999	4273	1	433315	ENSMUST00000133244.1	35801	ENSMUSG00000044689	Gm13749	predicted gene 13749
148	merged_macsnarrowPeak_10250	0.00182523	0.997706	0.154239	0.806488	0.0598184	0.911608	chr11	106158208	106158330	123	*	Promoter (1-2kb)	11	106158314	106159409	1096	2	67803	ENSMUST00000138094.1	1079	ENSMUSG00000040699	Limd2	LIM domain containing 2
149	merged_macsnarrowPeak_10251	-0.0015816	0.994911	0.0963683	0.682341	-0.0900042	0.605459	chr11	106159151	106161329	2179	*	Promoter (<=1kb)	11	106156256	106160142	3887	2	67803	ENSMUST00000045923.9	0	ENSMUSG00000040699	Limd2	LIM domain containing 2
150	merged_macsnarrowPeak_10252	-0.0184313	0.956416	-0.120767	0.71236	0.0752724	0.776302	chr11	106167074	106167942	869	*	Exon (ENSMUST00000122989.1/72149, exon 9 of 12)	11	106158651	106160860	2210	2	67803	ENSMUST00000106875.1	-6214	ENSMUSG00000040699	Limd2	LIM domain containing 2
151	merged_macsnarrowPeak_10253	-0.196291	0.74042	-0.204677	0.755044	-0.1575	0.75133	chr11	106170800	106171061	262	*	Exon (ENSMUST00000007444.13/72149, exon 8 of 13)	11	106158651	106160860	2210	2	67803	ENSMUST00000106875.1	-9940	ENSMUSG00000040699	Limd2	LIM domain containing 2
152	merged_macsnarrowPeak_10254	0.304879	0.0493773	-0.0305573	0.929829	-0.236726	0.114595	chr11	106193064	106194059	996	*	Promoter (<=1kb)	11	106163351	106193536	30186	2	72149	ENSMUST00000007444.13	0	ENSMUSG00000069631	Strada	STE20-related kinase adaptor alpha
153	merged_macsnarrowPeak_10255	-0.239718	0.45632	-0.0430972	0.937496	-0.356045	0.134568	chr11	106200806	106202557	1752	*	Promoter (<=1kb)	11	106163330	106202168	38839	2	72149	ENSMUST00000122989.1	0	ENSMUSG00000069631	Strada	STE20-related kinase adaptor alpha
154	merged_macsnarrowPeak_10256	-8.73484e-05	0.999908	-0.123285	0.569146	-0.206925	0.14234	chr11	106216106	106217430	1325	*	Promoter (<=1kb)	11	106197408	106216344	18937	2	67163	ENSMUST00000002043.9	0	ENSMUSG00000078622	Ccdc47	coiled-coil domain containing 47
155	merged_macsnarrowPeak_10263	0.0340246	0.968613	0.0107358	0.993026	0.283771	0.607366	chr11	106325687	106326209	523	*	Exon (ENSMUST00000021056.7/110880, exon 18 of 24)	11	106311341	106314762	3422	2	15985	ENSMUST00000044228.10	-10925	ENSMUSG00000040592	Cd79b	CD79B antigen
156	merged_macsnarrowPeak_10264	0.184744	0.734905	-0.236881	0.689091	0.336791	0.376664	chr11	106329748	106330144	397	*	Exon (ENSMUST00000021056.7/110880, exon 14 of 24)	11	106311341	106314762	3422	2	15985	ENSMUST00000044228.10	-14986	ENSMUSG00000040592	Cd79b	CD79B antigen
157	merged_macsnarrowPeak_10265	-0.112906	0.855105	-0.478655	0.338949	0.712654	0.0329836	chr11	106351823	106352305	483	*	Promoter (2-3kb)	11	106318592	106349389	30798	2	110880	ENSMUST00000021056.7	-2434	ENSMUSG00000001027	Scn4a	sodium channel, voltage-gated, type IV, alpha
158	merged_macsnarrowPeak_10269	-0.330415	0.12636	-0.0893761	0.806601	0.0851294	0.741659	chr11	106387063	106388420	1358	*	Promoter (<=1kb)	11	106378806	106388072	9267	2	15896	ENSMUST00000106813.8	0	ENSMUSG00000001029	Icam2	intercellular adhesion molecule 2
159	merged_macsnarrowPeak_10270	0.425402	0.447494	-0.0613834	0.950503	-0.443161	0.350297	chr11	106391941	106392093	153	*	Distal Intergenic	11	106380688	106388075	7388	2	15896	ENSMUST00000141146.1	-3866	ENSMUSG00000001029	Icam2	intercellular adhesion molecule 2
160	merged_macsnarrowPeak_10272	0.347128	0.571329	-0.145318	0.875414	0.0219894	0.9783	chr11	106418568	106419021	454	*	Exon (ENSMUST00000001059.8/78943, exon 10 of 22)	11	106380688	106388075	7388	2	15896	ENSMUST00000141146.1	-30493	ENSMUSG00000001029	Icam2	intercellular adhesion molecule 2
161	merged_macsnarrowPeak_10274	-0.15082	0.808852	-0.399004	0.438095	1.682	4.91727e-11	chr11	106430338	106430961	624	*	Intron (ENSMUST00000001059.8/78943, intron 4 of 21)	11	106380688	106388075	7388	2	15896	ENSMUST00000141146.1	-42263	ENSMUSG00000001029	Icam2	intercellular adhesion molecule 2
162	merged_macsnarrowPeak_10275	-0.847668	0.134273	-0.0984816	0.910917	1.74159	1.53189e-09	chr11	106438697	106439288	592	*	Intron (ENSMUST00000001059.8/78943, intron 2 of 21)	11	106394650	106487796	93147	2	78943	ENSMUST00000001059.8	48508	ENSMUSG00000020715	Ern1	endoplasmic reticulum (ER) to nucleus signalling 1
163	merged_macsnarrowPeak_10279	0.19333	0.356188	-0.100852	0.750945	-0.209262	0.259616	chr11	106487328	106488216	889	*	Promoter (<=1kb)	11	106394650	106487796	93147	2	78943	ENSMUST00000001059.8	0	ENSMUSG00000020715	Ern1	endoplasmic reticulum (ER) to nucleus signalling 1
164	merged_macsnarrowPeak_10280	-0.0188976	0.977852	-0.452032	0.347574	0.0631365	0.912123	chr11	106491482	106491645	164	*	Distal Intergenic	11	106397451	106487852	90402	2	78943	ENSMUST00000131895.1	-3630	ENSMUSG00000020715	Ern1	endoplasmic reticulum (ER) to nucleus signalling 1
165	merged_macsnarrowPeak_10281	-0.213756	0.277826	-0.242442	0.247112	-0.107946	0.586369	chr11	106500712	106501587	876	*	Promoter (<=1kb)	11	106500993	106501062	70	1	100216537	ENSMUST00000083192.1	0	ENSMUSG00000065126	Snord104	small nucleolar RNA, C/D box 104
166	merged_macsnarrowPeak_10283	-0.600743	0.000202037	-0.170315	0.476954	-0.103911	0.611429	chr11	106535927	106536779	853	*	Intron (ENSMUST00000042780.13/21763, intron 5 of 11)	11	106502393	106567110	64718	2	21763	ENSMUST00000207249.1	30331	ENSMUSG00000040548	Tex2	testis expressed gene 2
167	merged_macsnarrowPeak_10284	-1.25579	6.75666e-07	0.274911	0.374512	0.0194596	0.960014	chr11	106542271	106542860	590	*	Intron (ENSMUST00000042780.13/21763, intron 5 of 11)	11	106502393	106567110	64718	2	21763	ENSMUST00000207249.1	24250	ENSMUSG00000040548	Tex2	testis expressed gene 2
168	merged_macsnarrowPeak_10286	-0.569514	0.141119	0.0822457	0.900887	0.207822	0.570623	chr11	106544829	106545284	456	*	Intron (ENSMUST00000042780.13/21763, intron 4 of 11)	11	106502393	106567110	64718	2	21763	ENSMUST00000207249.1	21826	ENSMUSG00000040548	Tex2	testis expressed gene 2
169	merged_macsnarrowPeak_10290	0.0618101	0.936267	-0.364823	0.568378	0.418209	0.343529	chr11	106562789	106563141	353	*	Intron (ENSMUST00000042780.13/21763, intron 2 of 11)	11	106502393	106567110	64718	2	21763	ENSMUST00000207249.1	3969	ENSMUSG00000040548	Tex2	testis expressed gene 2
170	merged_macsnarrowPeak_10291	-0.150128	0.832131	0.302216	0.642497	0.429318	0.315641	chr11	106564175	106564684	510	*	Promoter (2-3kb)	11	106502393	106567110	64718	2	21763	ENSMUST00000207249.1	2426	ENSMUSG00000040548	Tex2	testis expressed gene 2
171	merged_macsnarrowPeak_10298	0.258681	0.182822	0.0308613	0.939146	-0.0894589	0.700639	chr11	106612214	106613455	1242	*	Promoter (<=1kb)	11	106502147	106612930	110784	2	21763	ENSMUST00000042780.13	0	ENSMUSG00000040548	Tex2	testis expressed gene 2
172	merged_macsnarrowPeak_10299	0.944831	0.022832	0.171891	0.829427	0.369533	0.418805	chr11	106627682	106628171	490	*	Distal Intergenic	11	106568098	106613423	45326	2	21763	ENSMUST00000128933.1	-14259	ENSMUSG00000040548	Tex2	testis expressed gene 2
173	merged_macsnarrowPeak_103	0.131273	0.757891	0.1737	0.718055	-0.129732	0.730695	chr1	16665010	16665792	783	*	Promoter (<=1kb)	1	16665207	16678195	12989	1	70397	ENSMUST00000177501.1	0	ENSMUSG00000025940	Tmem70	transmembrane protein 70
174	merged_macsnarrowPeak_10300	-0.116648	0.851608	0.313225	0.553857	-0.00961562	0.988309	chr11	106648418	106649041	624	*	Distal Intergenic	11	106568098	106613423	45326	2	21763	ENSMUST00000128933.1	-34995	ENSMUSG00000040548	Tex2	testis expressed gene 2
175	merged_macsnarrowPeak_10301	-0.400067	0.202711	0.389999	0.199762	0.353273	0.143655	chr11	106657860	106658778	919	*	Intron (ENSMUST00000103069.9/18613, intron 13 of 13)	11	106688783	106691347	2565	2	18613	ENSMUST00000135481.1	32569	ENSMUSG00000020717	Pecam1	platelet/endothelial cell adhesion molecule 1
176	merged_macsnarrowPeak_10302	-0.6435	0.178685	0.190825	0.778726	-0.421007	0.290649	chr11	106660705	106661094	390	*	Intron (ENSMUST00000103069.9/18613, intron 13 of 13)	11	106688783	106691347	2565	2	18613	ENSMUST00000135481.1	30253	ENSMUSG00000020717	Pecam1	platelet/endothelial cell adhesion molecule 1
177	merged_macsnarrowPeak_10304	-0.732532	0.000214326	-0.183703	0.52675	-0.23145	0.259472	chr11	106665404	106666100	697	*	Intron (ENSMUST00000103069.9/18613, intron 13 of 13)	11	106688783	106691347	2565	2	18613	ENSMUST00000135481.1	25247	ENSMUSG00000020717	Pecam1	platelet/endothelial cell adhesion molecule 1
178	merged_macsnarrowPeak_10305	-0.92958	0.0221086	0.125688	0.850689	0.0392093	0.944302	chr11	106669914	106670103	190	*	Intron (ENSMUST00000103069.9/18613, intron 13 of 13)	11	106688783	106691347	2565	2	18613	ENSMUST00000135481.1	21244	ENSMUSG00000020717	Pecam1	platelet/endothelial cell adhesion molecule 1
179	merged_macsnarrowPeak_10306	-0.55863	0.00176457	0.123553	0.671856	-0.192398	0.307359	chr11	106673775	106675233	1459	*	Intron (ENSMUST00000103069.9/18613, intron 13 of 13)	11	106688783	106691347	2565	2	18613	ENSMUST00000135481.1	16114	ENSMUSG00000020717	Pecam1	platelet/endothelial cell adhesion molecule 1
180	merged_macsnarrowPeak_10307	-1.72659	7.76775e-07	-0.219613	0.629224	0.148475	0.685291	chr11	106679870	106680786	917	*	Intron (ENSMUST00000103069.9/18613, intron 12 of 13)	11	106688783	106691347	2565	2	18613	ENSMUST00000135481.1	10561	ENSMUSG00000020717	Pecam1	platelet/endothelial cell adhesion molecule 1
181	merged_macsnarrowPeak_10308	-1.23633	0.0171737	0.69475	0.134609	-0.177096	0.739789	chr11	106681130	106681592	463	*	Intron (ENSMUST00000103069.9/18613, intron 11 of 13)	11	106688783	106691347	2565	2	18613	ENSMUST00000135481.1	9755	ENSMUSG00000020717	Pecam1	platelet/endothelial cell adhesion molecule 1
182	merged_macsnarrowPeak_10309	0.285018	0.54175	0.138794	0.830956	-0.199975	0.637848	chr11	106688195	106688986	792	*	Promoter (2-3kb)	11	106688783	106691347	2565	2	18613	ENSMUST00000135481.1	2361	ENSMUSG00000020717	Pecam1	platelet/endothelial cell adhesion molecule 1
183	merged_macsnarrowPeak_1031	-0.410917	0.491973	-0.356862	0.568998	-0.0748454	0.909612	chr1	64085917	64086281	365	*	Intron (ENSMUST00000149820.1/ENSMUST00000149820.1, intron 3 of 3)	1	64041926	64121482	79557	2	93691	ENSMUST00000055001.9	35201	ENSMUSG00000025959	Klf7	Kruppel-like factor 7 (ubiquitous)
184	merged_macsnarrowPeak_10317	-1.13618	0.0185939	-0.377011	0.51168	-0.221046	0.65357	chr11	106742472	106742953	482	*	Intron (ENSMUST00000068021.8/18613, intron 1 of 15)	11	106661797	106750628	88832	2	18613	ENSMUST00000068021.8	7675	ENSMUSG00000020717	Pecam1	platelet/endothelial cell adhesion molecule 1
185	merged_macsnarrowPeak_10318	-0.406063	0.0285931	-0.232184	0.3127	0.0123412	0.966991	chr11	106750084	106751723	1640	*	Promoter (<=1kb)	11	106661797	106750628	88832	2	18613	ENSMUST00000068021.8	0	ENSMUSG00000020717	Pecam1	platelet/endothelial cell adhesion molecule 1
186	merged_macsnarrowPeak_10319	-0.148206	0.73378	-0.0333747	0.961549	0.22109	0.501128	chr11	106752144	106752558	415	*	Promoter (<=1kb)	11	106751268	106768717	17450	1	380732	ENSMUST00000182023.1	876	ENSMUSG00000040528	Milr1	mast cell immunoglobulin like receptor 1
187	merged_macsnarrowPeak_1032	-0.310583	0.538493	-0.229064	0.688031	0.429454	0.208213	chr1	64087896	64088549	654	*	Intron (ENSMUST00000149820.1/ENSMUST00000149820.1, intron 3 of 3)	1	64041926	64121482	79557	2	93691	ENSMUST00000055001.9	32933	ENSMUSG00000025959	Klf7	Kruppel-like factor 7 (ubiquitous)
188	merged_macsnarrowPeak_10320	0.353672	0.307739	-0.0161704	0.983245	0.0697783	0.872614	chr11	106761960	106762901	942	*	3' UTR	11	106754943	106768720	13778	1	380732	ENSMUST00000182479.1	7017	ENSMUSG00000040528	Milr1	mast cell immunoglobulin like receptor 1
189	merged_macsnarrowPeak_10322	0.0417015	0.842257	-0.0294289	0.923457	-0.189153	0.17137	chr11	106778987	106780131	1145	*	Promoter (<=1kb)	11	106768253	106779515	11263	2	50776	ENSMUST00000021060.5	0	ENSMUSG00000020718	Polg2	polymerase (DNA directed), gamma 2, accessory subunit
190	merged_macsnarrowPeak_10323	0.246583	0.386646	-0.0400104	0.939146	-0.155887	0.579752	chr11	106787479	106787933	455	*	Promoter (<=1kb)	11	106783312	106788467	5156	2	13207	ENSMUST00000106779.3	534	ENSMUSG00000020719	Ddx5	DEAD box helicase 5
191	merged_macsnarrowPeak_10324	0.266699	0.0571936	-0.0484865	0.867323	-0.215091	0.120481	chr11	106788216	106789478	1263	*	Promoter (<=1kb)	11	106780355	106788532	8178	2	13207	ENSMUST00000021062.11	0	ENSMUSG00000020719	Ddx5	DEAD box helicase 5
192	merged_macsnarrowPeak_10329	0.20365	0.357949	0.0186839	0.968441	-0.256867	0.181949	chr11	106920014	106921106	1093	*	Promoter (<=1kb)	11	106820066	106920715	100650	2	66313	ENSMUST00000103067.9	0	ENSMUSG00000018363	Smurf2	SMAD specific E3 ubiquitin protein ligase 2
193	merged_macsnarrowPeak_10331	0.041518	0.920529	-0.169582	0.656992	0.111414	0.71663	chr11	106961498	106962065	568	*	Distal Intergenic	11	106991618	106992627	1010	2	16647	ENSMUST00000156495.1	30562	ENSMUSG00000018362	Kpna2	karyopherin (importin) alpha 2
194	merged_macsnarrowPeak_10333	0.0465358	0.955161	-0.159756	0.86001	0.161005	0.797122	chr11	106972899	106973520	622	*	Exon (ENSMUST00000150366.1/ENSMUST00000150366.1, exon 1 of 2)	11	106991618	106992627	1010	2	16647	ENSMUST00000156495.1	19107	ENSMUSG00000018362	Kpna2	karyopherin (importin) alpha 2
195	merged_macsnarrowPeak_10335	-0.424749	0.0591881	-0.184856	0.536509	-0.317843	0.1046	chr11	106998837	106999895	1059	*	Promoter (<=1kb)	11	106988629	106999440	10812	2	16647	ENSMUST00000145331.7	0	ENSMUSG00000018362	Kpna2	karyopherin (importin) alpha 2
196	merged_macsnarrowPeak_10336	-0.059466	0.864903	-0.0555868	0.902198	-0.237401	0.284285	chr11	107012246	107013065	820	*	Distal Intergenic	11	107025681	107030438	4758	1	69066	ENSMUST00000140447.3	-12616	ENSMUSG00000078607	1810010H24Rik	RIKEN cDNA 1810010H24 gene
197	merged_macsnarrowPeak_10337	0.390268	0.0395502	0.0649115	0.86582	-0.218348	0.26944	chr11	107027642	107028501	860	*	Promoter (<=1kb)	11	107028223	107030443	2221	1	69066	ENSMUST00000106767.2	0	ENSMUSG00000078607	1810010H24Rik	RIKEN cDNA 1810010H24 gene
198	merged_macsnarrowPeak_10339	-0.365943	0.0784411	-0.237492	0.362238	-0.0822871	0.752703	chr11	107102376	107103128	753	*	Intron (ENSMUST00000057892.14/207165, intron 2 of 27)	11	107033081	107131922	98842	2	207165	ENSMUST00000057892.14	28794	ENSMUSG00000040481	Bptf	bromodomain PHD finger transcription factor
199	merged_macsnarrowPeak_1034	-1.07144	0.00433154	0.413217	0.307043	0.394321	0.204659	chr1	64104585	64105142	558	*	Intron (ENSMUST00000114086.7/93691, intron 1 of 3)	1	64041926	64121482	79557	2	93691	ENSMUST00000055001.9	16340	ENSMUSG00000025959	Klf7	Kruppel-like factor 7 (ubiquitous)
200	merged_macsnarrowPeak_10340	0.684907	0.176126	-0.0921354	0.926095	-0.00910515	0.991113	chr11	107105371	107105485	115	*	Intron (ENSMUST00000057892.14/207165, intron 2 of 27)	11	107033081	107131922	98842	2	207165	ENSMUST00000057892.14	26437	ENSMUSG00000040481	Bptf	bromodomain PHD finger transcription factor
201	merged_macsnarrowPeak_10343	0.128703	0.735913	0.194432	0.612169	0.0330853	0.935438	chr11	107124295	107124970	676	*	Intron (ENSMUST00000057892.14/207165, intron 1 of 27)	11	107033081	107131922	98842	2	207165	ENSMUST00000057892.14	6952	ENSMUSG00000040481	Bptf	bromodomain PHD finger transcription factor
202	merged_macsnarrowPeak_10344	0.315842	0.108236	0.0459156	0.911474	-0.226767	0.248358	chr11	107131206	107132507	1302	*	Promoter (<=1kb)	11	107033081	107131922	98842	2	207165	ENSMUST00000057892.14	0	ENSMUSG00000040481	Bptf	bromodomain PHD finger transcription factor
203	merged_macsnarrowPeak_10353	0.367712	0.306886	-0.188005	0.714845	-0.316262	0.32626	chr11	107393461	107394558	1098	*	Intron (ENSMUST00000103064.9/71795, intron 1 of 9)	11	107226257	107348130	121874	2	71795	ENSMUST00000134763.1	-45331	ENSMUSG00000040430	Pitpnc1	phosphatidylinositol transfer protein, cytoplasmic 1
204	merged_macsnarrowPeak_10355	-0.220003	0.283872	-0.175442	0.475748	-0.0817994	0.716337	chr11	107417045	107417809	765	*	Intron (ENSMUST00000103064.9/71795, intron 1 of 9)	11	107207892	107470699	262808	2	71795	ENSMUST00000103064.9	52890	ENSMUSG00000040430	Pitpnc1	phosphatidylinositol transfer protein, cytoplasmic 1
205	merged_macsnarrowPeak_10356	-0.34049	0.491549	-0.583421	0.186533	-0.27939	0.491599	chr11	107428045	107428427	383	*	Exon (ENSMUST00000136927.1/ENSMUST00000136927.1, exon 1 of 2)	11	107207892	107470699	262808	2	71795	ENSMUST00000103064.9	42272	ENSMUSG00000040430	Pitpnc1	phosphatidylinositol transfer protein, cytoplasmic 1
206	merged_macsnarrowPeak_10358	-0.206387	0.519958	-0.322777	0.302953	0.0304184	0.938456	chr11	107443615	107444166	552	*	Intron (ENSMUST00000103064.9/71795, intron 1 of 9)	11	107207892	107470699	262808	2	71795	ENSMUST00000103064.9	26533	ENSMUSG00000040430	Pitpnc1	phosphatidylinositol transfer protein, cytoplasmic 1
207	merged_macsnarrowPeak_10359	-0.209788	0.65236	-0.101864	0.875898	-0.228072	0.53921	chr11	107447439	107447669	231	*	Intron (ENSMUST00000103064.9/71795, intron 1 of 9)	11	107207892	107470699	262808	2	71795	ENSMUST00000103064.9	23030	ENSMUSG00000040430	Pitpnc1	phosphatidylinositol transfer protein, cytoplasmic 1
208	merged_macsnarrowPeak_10360	0.191344	0.737012	0.614495	0.156733	0.116173	0.823531	chr11	107449283	107449605	323	*	Intron (ENSMUST00000103064.9/71795, intron 1 of 9)	11	107207892	107470699	262808	2	71795	ENSMUST00000103064.9	21094	ENSMUSG00000040430	Pitpnc1	phosphatidylinositol transfer protein, cytoplasmic 1
209	merged_macsnarrowPeak_10361	0.285892	0.393324	0.163865	0.722374	0.0708391	0.860555	chr11	107451021	107451588	568	*	Intron (ENSMUST00000103064.9/71795, intron 1 of 9)	11	107207892	107470699	262808	2	71795	ENSMUST00000103064.9	19111	ENSMUSG00000040430	Pitpnc1	phosphatidylinositol transfer protein, cytoplasmic 1
210	merged_macsnarrowPeak_10362	-0.323727	0.483333	0.0408643	0.956909	-0.38846	0.249074	chr11	107452018	107452420	403	*	Intron (ENSMUST00000103064.9/71795, intron 1 of 9)	11	107207892	107470699	262808	2	71795	ENSMUST00000103064.9	18279	ENSMUSG00000040430	Pitpnc1	phosphatidylinositol transfer protein, cytoplasmic 1
211	merged_macsnarrowPeak_10363	-0.0971748	0.828515	-0.302869	0.449368	-0.0923993	0.819634	chr11	107458213	107459288	1076	*	Intron (ENSMUST00000103064.9/71795, intron 1 of 9)	11	107207892	107470699	262808	2	71795	ENSMUST00000103064.9	11411	ENSMUSG00000040430	Pitpnc1	phosphatidylinositol transfer protein, cytoplasmic 1
212	merged_macsnarrowPeak_10364	-0.431944	0.443464	0.245168	0.714408	0.26943	0.564944	chr11	107464279	107464453	175	*	Intron (ENSMUST00000103064.9/71795, intron 1 of 9)	11	107207892	107470699	262808	2	71795	ENSMUST00000103064.9	6246	ENSMUSG00000040430	Pitpnc1	phosphatidylinositol transfer protein, cytoplasmic 1
213	merged_macsnarrowPeak_10365	0.28158	0.201486	0.272393	0.265882	-0.107718	0.657689	chr11	107469039	107470213	1175	*	Promoter (<=1kb)	11	107207892	107470699	262808	2	71795	ENSMUST00000103064.9	486	ENSMUSG00000040430	Pitpnc1	phosphatidylinositol transfer protein, cytoplasmic 1
214	merged_macsnarrowPeak_10366	0.031199	0.919503	-0.0226224	0.957525	0.0491541	0.853716	chr11	107470481	107471076	596	*	Promoter (<=1kb)	11	107207892	107470699	262808	2	71795	ENSMUST00000103064.9	0	ENSMUSG00000040430	Pitpnc1	phosphatidylinositol transfer protein, cytoplasmic 1
215	merged_macsnarrowPeak_10367	0.0927517	0.888133	-0.0451917	0.960139	-0.223057	0.638795	chr11	107473272	107473420	149	*	Promoter (2-3kb)	11	107207892	107470699	262808	2	71795	ENSMUST00000103064.9	-2573	ENSMUSG00000040430	Pitpnc1	phosphatidylinositol transfer protein, cytoplasmic 1
216	merged_macsnarrowPeak_10368	0.0052157	0.987164	-0.47425	0.00919698	-0.290009	0.0809705	chr11	107479278	107479819	542	*	Promoter (<=1kb)	11	107479484	107498173	18690	1	66997	ENSMUST00000021063.12	0	ENSMUSG00000020720	Psmd12	proteasome (prosome, macropain) 26S subunit, non-ATPase, 12
217	merged_macsnarrowPeak_1037	0.0455596	0.812467	-0.174152	0.315493	-0.183071	0.16059	chr1	64121269	64122575	1307	*	Promoter (<=1kb)	1	64029447	64121491	92045	2	93691	ENSMUST00000114086.7	0	ENSMUSG00000025959	Klf7	Kruppel-like factor 7 (ubiquitous)
218	merged_macsnarrowPeak_10371	-0.445243	0.319512	0.0695424	0.924772	0.125005	0.786491	chr11	107529304	107529807	504	*	Distal Intergenic	11	107547930	107578156	30227	1	78455	ENSMUST00000141730.7	-18123	ENSMUSG00000020721	Helz	helicase with zinc finger domain
219	merged_macsnarrowPeak_10372	-1.38791	0.00699157	-0.481604	0.419349	-0.843936	0.0350037	chr11	107538910	107539393	484	*	Intron (ENSMUST00000147445.1/ENSMUST00000147445.1, intron 1 of 1)	11	107547930	107578156	30227	1	78455	ENSMUST00000141730.7	-8537	ENSMUSG00000020721	Helz	helicase with zinc finger domain
220	merged_macsnarrowPeak_10374	-0.0976349	0.718254	0.0499825	0.897146	-0.0372587	0.895194	chr11	107547335	107548412	1078	*	Promoter (<=1kb)	11	107547930	107578156	30227	1	78455	ENSMUST00000141730.7	0	ENSMUSG00000020721	Helz	helicase with zinc finger domain
221	merged_macsnarrowPeak_10376	0.761539	0.0505123	-0.179424	0.795485	1.46673	4.90132e-08	chr11	107668181	107668664	484	*	Promoter (2-3kb)	11	107671052	107672994	1943	1	78455	ENSMUST00000154847.1	-2388	ENSMUSG00000020721	Helz	helicase with zinc finger domain
222	merged_macsnarrowPeak_10391	-0.917505	0.00972824	0.056783	0.932934	-0.219185	0.53921	chr11	108178380	108179433	1054	*	Intron (ENSMUST00000059595.10/18750, intron 3 of 16)	11	108343354	108395905	52552	1	11818	ENSMUST00000133383.7	-163921	ENSMUSG00000000049	Apoh	apolipoprotein H
223	merged_macsnarrowPeak_10393	-1.47424	4.87234e-07	-0.178383	0.68658	-0.49306	0.0486454	chr11	108215591	108216528	938	*	Intron (ENSMUST00000059595.10/18750, intron 2 of 16)	11	108343354	108395905	52552	1	11818	ENSMUST00000133383.7	-126826	ENSMUSG00000000049	Apoh	apolipoprotein H
224	merged_macsnarrowPeak_10394	-0.0990496	0.814415	0.223809	0.552994	0.344943	0.169867	chr11	108222660	108223794	1135	*	Intron (ENSMUST00000059595.10/18750, intron 2 of 16)	11	108343354	108395905	52552	1	11818	ENSMUST00000133383.7	-119560	ENSMUSG00000000049	Apoh	apolipoprotein H
225	merged_macsnarrowPeak_10397	-0.430417	0.443189	0.169612	0.817609	0.249423	0.59237	chr11	108244237	108244553	317	*	Intron (ENSMUST00000059595.10/18750, intron 2 of 16)	11	108343354	108395905	52552	1	11818	ENSMUST00000133383.7	-98801	ENSMUSG00000000049	Apoh	apolipoprotein H
226	merged_macsnarrowPeak_10398	-0.615638	0.0792539	0.306078	0.46221	-0.0641109	0.888237	chr11	108248182	108248777	596	*	Intron (ENSMUST00000059595.10/18750, intron 2 of 16)	11	108343354	108395905	52552	1	11818	ENSMUST00000133383.7	-94577	ENSMUSG00000000049	Apoh	apolipoprotein H
227	merged_macsnarrowPeak_10399	-0.781474	0.00613086	-0.0390838	0.945328	-0.154716	0.61831	chr11	108249080	108250017	938	*	Intron (ENSMUST00000059595.10/18750, intron 2 of 16)	11	108343354	108395905	52552	1	11818	ENSMUST00000133383.7	-93337	ENSMUSG00000000049	Apoh	apolipoprotein H
228	merged_macsnarrowPeak_104	0.431484	0.0709685	-0.165132	0.653222	0.124526	0.662446	chr1	16688019	16689047	1029	*	Promoter (<=1kb)	1	16688051	16691947	3897	1	17087	ENSMUST00000191260.1	0	ENSMUSG00000025779	Ly96	lymphocyte antigen 96
229	merged_macsnarrowPeak_10401	-0.335637	0.267115	0.278463	0.382255	0.10133	0.748873	chr11	108271241	108271792	552	*	Intron (ENSMUST00000059595.10/18750, intron 2 of 16)	11	108343354	108395905	52552	1	11818	ENSMUST00000133383.7	-71562	ENSMUSG00000000049	Apoh	apolipoprotein H
230	merged_macsnarrowPeak_10402	-0.876693	1.86108e-05	0.0311041	0.946666	-0.11943	0.639202	chr11	108272581	108274053	1473	*	Intron (ENSMUST00000059595.10/18750, intron 2 of 16)	11	108343354	108395905	52552	1	11818	ENSMUST00000133383.7	-69301	ENSMUSG00000000049	Apoh	apolipoprotein H
231	merged_macsnarrowPeak_10408	-0.00585072	0.984783	0.153802	0.537913	-0.0622101	0.793558	chr11	108342989	108344395	1407	*	Promoter (<=1kb)	11	108343354	108395905	52552	1	11818	ENSMUST00000133383.7	0	ENSMUSG00000000049	Apoh	apolipoprotein H
232	merged_macsnarrowPeak_10410	-0.0520434	0.902484	-0.0410191	0.940525	-0.415843	0.073929	chr11	108424808	108425594	787	*	Promoter (<=1kb)	11	108425192	108860615	435424	1	76380	ENSMUST00000150863.8	0	ENSMUSG00000020728	Cep112	centrosomal protein 112
233	merged_macsnarrowPeak_10413	-0.596397	0.000648688	-0.363837	0.0733713	-0.449681	0.00337816	chr11	108910523	108911398	876	*	Distal Intergenic	11	108920349	108950783	30435	1	12006	ENSMUST00000052915.13	-8951	ENSMUSG00000000142	Axin2	axin 2
234	merged_macsnarrowPeak_10414	0.00371346	0.990009	-0.256553	0.214226	-0.382912	0.00861396	chr11	108920089	108921352	1264	*	Promoter (<=1kb)	11	108920349	108950783	30435	1	12006	ENSMUST00000052915.13	0	ENSMUSG00000000142	Axin2	axin 2
235	merged_macsnarrowPeak_10415	-0.429954	0.494566	0.191387	0.810698	0.0483332	0.945333	chr11	108925276	108925507	232	*	Promoter (2-3kb)	11	108923181	108949511	26331	1	12006	ENSMUST00000106711.1	2095	ENSMUSG00000000142	Axin2	axin 2
236	merged_macsnarrowPeak_10416	-1.08581	0.0309312	-0.13049	0.880459	-0.734343	0.065724	chr11	109218511	109219446	936	*	Distal Intergenic	11	109239511	109246965	7455	2	19739	ENSMUST00000156785.1	27519	ENSMUSG00000020599	Rgs9	regulator of G-protein signaling 9
237	merged_macsnarrowPeak_1042	0.320137	0.53207	-0.163732	0.82295	-0.173708	0.732318	chr1	64302702	64303225	524	*	Exon (ENSMUST00000190863.1/ENSMUST00000190863.1, exon 1 of 2)	1	64079103	64122282	43180	2	93691	ENSMUST00000135075.1	-180420	ENSMUSG00000025959	Klf7	Kruppel-like factor 7 (ubiquitous)
238	merged_macsnarrowPeak_10422	-0.236819	0.465228	0.119238	0.788638	-0.128087	0.68089	chr11	109297893	109298355	463	*	Promoter (<=1kb)	11	109225355	109298129	72775	2	19739	ENSMUST00000020920.9	0	ENSMUSG00000020599	Rgs9	regulator of G-protein signaling 9
239	merged_macsnarrowPeak_10423	-0.583404	0.162492	0.142542	0.817561	-0.125561	0.781415	chr11	109312100	109312579	480	*	Distal Intergenic	11	109225355	109298129	72775	2	19739	ENSMUST00000020920.9	-13971	ENSMUSG00000020599	Rgs9	regulator of G-protein signaling 9
240	merged_macsnarrowPeak_10425	0.0200776	0.956719	-0.0804535	0.844002	-0.272578	0.194321	chr11	109331043	109331842	800	*	Distal Intergenic	11	109346839	109353651	6813	1	67927	ENSMUST00000190043.1	-14997	ENSMUSG00000099630	1700096J18Rik	RIKEN cDNA 1700096J18 gene
241	merged_macsnarrowPeak_10427	-0.59683	0.0725061	-0.351247	0.344593	-0.268767	0.372808	chr11	109347658	109348080	423	*	Promoter (<=1kb)	11	109346839	109353651	6813	1	67927	ENSMUST00000190043.1	819	ENSMUSG00000099630	1700096J18Rik	RIKEN cDNA 1700096J18 gene
242	merged_macsnarrowPeak_10428	0.183769	0.366133	0.0379714	0.922274	-0.278787	0.102934	chr11	109361652	109363702	2051	*	Promoter (<=1kb)	11	109352835	109363210	10376	2	100036768	ENSMUST00000188296.6	0	ENSMUSG00000056687	Gm11696	predicted gene 11696
243	merged_macsnarrowPeak_10429	-0.0586002	0.931523	-0.0618915	0.942551	-0.874696	0.0110629	chr11	109369019	109369516	498	*	Intron (ENSMUST00000106702.3/14674, intron 2 of 2)	11	109354778	109363654	8877	2	100036768	ENSMUST00000070956.3	-5365	ENSMUSG00000056687	Gm11696	predicted gene 11696
244	merged_macsnarrowPeak_10430	-0.405551	0.222872	-0.0774239	0.887936	0.147768	0.649237	chr11	109375350	109375894	545	*	Intron (ENSMUST00000106702.3/14674, intron 2 of 2)	11	109354778	109363654	8877	2	100036768	ENSMUST00000070956.3	-11696	ENSMUSG00000056687	Gm11696	predicted gene 11696
245	merged_macsnarrowPeak_10432	-0.405036	0.0259096	0.00515141	0.991638	-0.159413	0.404861	chr11	109419661	109420893	1233	*	3' UTR	11	109425946	109438148	12203	1	13929	ENSMUST00000092500.10	-5053	ENSMUSG00000020610	Amz2	archaelysin family metallopeptidase 2
246	merged_macsnarrowPeak_10433	0.204174	0.254249	-0.113347	0.682506	-0.322426	0.0364707	chr11	109425316	109426449	1134	*	Promoter (<=1kb)	11	109425946	109438148	12203	1	13929	ENSMUST00000092500.10	0	ENSMUSG00000020610	Amz2	archaelysin family metallopeptidase 2
247	merged_macsnarrowPeak_10434	-0.168322	0.644538	0.055436	0.918962	-0.107667	0.748332	chr11	109431505	109431844	340	*	Promoter (<=1kb)	11	109432716	109434625	1910	1	13929	ENSMUST00000141739.1	-872	ENSMUSG00000020610	Amz2	archaelysin family metallopeptidase 2
248	merged_macsnarrowPeak_10435	0.309726	0.404038	0.240586	0.593192	0.0336227	0.94529	chr11	109432326	109432852	527	*	Promoter (<=1kb)	11	109432716	109434625	1910	1	13929	ENSMUST00000141739.1	0	ENSMUSG00000020610	Amz2	archaelysin family metallopeptidase 2
249	merged_macsnarrowPeak_10436	-0.371687	0.196259	0.00140195	0.998773	-0.329606	0.166235	chr11	109439856	109440423	568	*	Promoter (<=1kb)	11	109440156	109452813	12658	1	100503496	ENSMUST00000154875.1	0	NA	Gm45916	predicted gene, 45916
250	merged_macsnarrowPeak_10437	0.161149	0.823576	-0.145675	0.871331	0.125549	0.844539	chr11	109441256	109441405	150	*	Promoter (1-2kb)	11	109440156	109452813	12658	1	100503496	ENSMUST00000154875.1	1100	NA	Gm45916	predicted gene, 45916
251	merged_macsnarrowPeak_10438	0.118213	0.869397	-0.276348	0.696535	-0.0666112	0.922394	chr11	109445572	109445933	362	*	Intron (ENSMUST00000020929.16/13929, intron 8 of 8)	11	109440156	109452813	12658	1	100503496	ENSMUST00000154875.1	5416	NA	Gm45916	predicted gene, 45916
252	merged_macsnarrowPeak_10439	-0.138372	0.791211	-0.268983	0.592057	0.0257079	0.962627	chr11	109471020	109471330	311	*	Promoter (1-2kb)	11	109459799	109472688	12890	2	104681	ENSMUST00000168740.2	1358	ENSMUSG00000041920	Slc16a6	solute carrier family 16 (monocarboxylic acid transporters), member 6
253	merged_macsnarrowPeak_1044	-0.384765	0.773298	0.380622	0.832569	0.0835196	0.95819	chr1	64308486	64309128	643	*	Distal Intergenic	1	64079103	64122282	43180	2	93691	ENSMUST00000135075.1	-186204	ENSMUSG00000025959	Klf7	Kruppel-like factor 7 (ubiquitous)
254	merged_macsnarrowPeak_10441	0.320393	0.0746595	0.0659809	0.850729	0.0809788	0.728606	chr11	109472976	109474353	1378	*	Promoter (<=1kb)	11	109450855	109473598	22744	2	104681	ENSMUST00000070152.11	0	ENSMUSG00000041920	Slc16a6	solute carrier family 16 (monocarboxylic acid transporters), member 6
255	merged_macsnarrowPeak_10443	0.0482445	0.941914	0.0834605	0.915574	0.407218	0.26906	chr11	109495852	109496472	621	*	Intron (ENSMUST00000020928.12/74008, intron 4 of 13)	11	109485606	109573330	87725	1	74008	ENSMUST00000106697.7	10246	ENSMUSG00000020604	Arsg	arylsulfatase G
256	merged_macsnarrowPeak_10449	-0.541577	0.101145	0.0186266	0.977755	0.618346	0.00777475	chr11	109560621	109561358	738	*	Intron (ENSMUST00000020928.12/74008, intron 12 of 13)	11	109543754	109573330	29577	1	74008	ENSMUST00000106696.1	16867	ENSMUSG00000020604	Arsg	arylsulfatase G
257	merged_macsnarrowPeak_10451	0.162005	0.827844	0.302855	0.683628	0.227198	0.697512	chr11	109585005	109585506	502	*	Exon (ENSMUST00000103060.9/52639, exon 5 of 13)	11	109573331	109611432	38102	2	52639	ENSMUST00000103060.9	25926	ENSMUSG00000041895	Wipi1	WD repeat domain, phosphoinositide interacting 1
258	merged_macsnarrowPeak_10452	0.0863708	0.863169	-0.365787	0.382703	0.478432	0.0965928	chr11	109591393	109591962	570	*	Intron (ENSMUST00000103060.9/52639, intron 4 of 12)	11	109573331	109611432	38102	2	52639	ENSMUST00000103060.9	19470	ENSMUSG00000041895	Wipi1	WD repeat domain, phosphoinositide interacting 1
259	merged_macsnarrowPeak_10453	0.55347	0.000277467	-0.0553929	0.880516	-0.171781	0.369947	chr11	109611079	109612224	1146	*	Promoter (<=1kb)	11	109573331	109611432	38102	2	52639	ENSMUST00000103060.9	0	ENSMUSG00000041895	Wipi1	WD repeat domain, phosphoinositide interacting 1
260	merged_macsnarrowPeak_10456	0.244821	0.231443	0.124774	0.688666	-0.272677	0.141265	chr11	109650163	109651492	1330	*	Promoter (<=1kb)	11	109650575	109661753	11179	1	19084	ENSMUST00000106676.7	0	ENSMUSG00000020612	Prkar1a	protein kinase, cAMP dependent regulatory, type I, alpha
261	merged_macsnarrowPeak_10458	0.379514	0.391625	-0.282186	0.618734	-0.643462	0.0612952	chr11	109671681	109672179	499	*	Intron (ENSMUST00000155559.7/208659, intron 11 of 11)	11	109673474	109676422	2949	2	208659	ENSMUST00000146408.7	4243	ENSMUSG00000020614	Fam20a	FAM20A, golgi associated secretory pathway pseudokinase
262	merged_macsnarrowPeak_1046	1.10076	0.0120389	-0.0804511	0.938225	0.417599	0.396303	chr1	64448215	64448967	753	*	Distal Intergenic	1	64532645	64597695	65051	1	12912	ENSMUST00000185594.6	-83678	ENSMUSG00000025958	Creb1	cAMP responsive element binding protein 1
263	merged_macsnarrowPeak_10461	-0.492995	0.0167857	-0.425382	0.0558718	-0.527852	0.00182068	chr11	109859968	109860907	940	*	Distal Intergenic	11	109845878	109848476	2599	1	73257	ENSMUST00000143247.1	14090	ENSMUSG00000087393	1700023C21Rik	RIKEN cDNA 1700023C21 gene
264	merged_macsnarrowPeak_10463	0.2827	0.650029	-0.367116	0.580273	-0.306969	0.549393	chr11	110268405	110268755	351	*	Distal Intergenic	11	110236453	110251776	15324	2	76184	ENSMUST00000150988.1	-16629	ENSMUSG00000044749	Abca6	ATP-binding cassette, sub-family A (ABC1), member 6
265	merged_macsnarrowPeak_10465	0.502683	0.0656075	-0.141996	0.766187	-0.288989	0.3028	chr11	110337192	110338079	888	*	Promoter (<=1kb)	11	110269369	110337678	68310	2	217265	ENSMUST00000043961.11	0	ENSMUSG00000018800	Abca5	ATP-binding cassette, sub-family A (ABC1), member 5
266	merged_macsnarrowPeak_10468	-0.270819	0.261262	-0.0813284	0.832569	0.00815549	0.982201	chr11	110398811	110399372	562	*	Promoter (<=1kb)	11	110399122	110513641	114520	1	26399	ENSMUST00000020949.11	0	ENSMUSG00000020623	Map2k6	mitogen-activated protein kinase kinase 6
267	merged_macsnarrowPeak_10477	-0.264671	0.545333	-0.843081	0.0113529	0.0988749	0.822728	chr11	110993631	110994136	506	*	Intron (ENSMUST00000180023.7/16517, intron 2 of 2)	11	110997487	111027968	30482	1	16517	ENSMUST00000106635.1	-3351	ENSMUSG00000051497	Kcnj16	potassium inwardly-rectifying channel, subfamily J, member 16
268	merged_macsnarrowPeak_10482	1.32228	1.4892e-06	0.0620984	0.932072	0.934813	0.000288801	chr11	111065766	111066364	599	*	Promoter (<=1kb)	11	111066164	111076821	10658	1	16518	ENSMUST00000042970.2	0	ENSMUSG00000041695	Kcnj2	potassium inwardly-rectifying channel, subfamily J, member 2
269	merged_macsnarrowPeak_10484	-0.404961	0.280408	-0.560205	0.115148	-0.566625	0.0415294	chr11	111800860	111801496	637	*	Exon (ENSMUST00000124855.1/ENSMUST00000124855.1, exon 1 of 2)	11	111066164	111076821	10658	1	16518	ENSMUST00000042970.2	734696	ENSMUSG00000041695	Kcnj2	potassium inwardly-rectifying channel, subfamily J, member 2
270	merged_macsnarrowPeak_10488	0.187407	0.818912	-0.0949761	0.944019	-0.339759	0.648267	chr11	113172415	113173182	768	*	Promoter (<=1kb)	11	113043895	113173077	129183	2	72386	ENSMUST00000136438.7	0	ENSMUSG00000087259	2610035D17Rik	RIKEN cDNA 2610035D17 gene
271	merged_macsnarrowPeak_10489	0.248788	0.755936	-0.0128533	0.993832	-0.183844	0.837291	chr11	113173965	113174776	812	*	Promoter (<=1kb)	11	113044517	113173077	128561	2	72386	ENSMUST00000150712.1	-888	ENSMUSG00000087259	2610035D17Rik	RIKEN cDNA 2610035D17 gene
272	merged_macsnarrowPeak_1049	-0.199609	0.720734	-0.559282	0.214282	0.00716496	0.991113	chr1	64508433	64508954	522	*	Distal Intergenic	1	64532645	64597695	65051	1	12912	ENSMUST00000185594.6	-23691	ENSMUSG00000025958	Creb1	cAMP responsive element binding protein 1
273	merged_macsnarrowPeak_10491	-0.394607	0.28979	-0.0291617	0.967893	-0.345574	0.26264	chr11	113187281	113187859	579	*	Intron (ENSMUST00000145206.1/ENSMUST00000145206.1, intron 1 of 1)	11	113043895	113201838	157944	2	72386	ENSMUST00000127263.7	13979	ENSMUSG00000087259	2610035D17Rik	RIKEN cDNA 2610035D17 gene
274	merged_macsnarrowPeak_10492	-0.691284	0.0130239	-0.162174	0.731556	-0.343811	0.214077	chr11	113190101	113191006	906	*	Intron (ENSMUST00000145206.1/ENSMUST00000145206.1, intron 1 of 1)	11	113043895	113201838	157944	2	72386	ENSMUST00000127263.7	10832	ENSMUSG00000087259	2610035D17Rik	RIKEN cDNA 2610035D17 gene
275	merged_macsnarrowPeak_10494	-0.440819	0.557999	-0.404333	0.691285	-0.941055	0.114257	chr11	113201363	113202003	641	*	Promoter (<=1kb)	11	113043895	113201838	157944	2	72386	ENSMUST00000127263.7	0	ENSMUSG00000087259	2610035D17Rik	RIKEN cDNA 2610035D17 gene
276	merged_macsnarrowPeak_10496	-0.692762	0.180318	-0.222983	0.762835	-0.235959	0.646662	chr11	113207855	113208294	440	*	Promoter (1-2kb)	11	113203315	113209669	6355	2	319871	ENSMUST00000130373.1	1375	ENSMUSG00000085421	4732490B19Rik	RIKEN cDNA 4732490B19 gene
277	merged_macsnarrowPeak_10497	0.282917	0.640202	0.112442	0.907484	-0.439	0.364964	chr11	113208569	113209151	583	*	Promoter (<=1kb)	11	113203315	113209669	6355	2	319871	ENSMUST00000130373.1	518	ENSMUSG00000085421	4732490B19Rik	RIKEN cDNA 4732490B19 gene
278	merged_macsnarrowPeak_105	-0.405323	0.0576504	-0.207569	0.437629	-0.394309	0.0231965	chr1	20819973	20820641	669	*	Promoter (<=1kb)	1	20802968	20820312	17345	2	17215	ENSMUST00000053266.10	0	ENSMUSG00000041859	Mcm3	minichromosome maintenance complex component 3
279	merged_macsnarrowPeak_10501	0.0147886	0.982222	-0.565146	0.195459	-0.0124818	0.984316	chr11	113267604	113268298	695	*	Intron (ENSMUST00000071539.9/69806, intron 7 of 9)	11	113203315	113209669	6355	2	319871	ENSMUST00000130373.1	-57935	ENSMUSG00000085421	4732490B19Rik	RIKEN cDNA 4732490B19 gene
280	merged_macsnarrowPeak_1051	-0.0907212	0.848931	-0.451455	0.220557	-0.0122617	0.981633	chr1	64527575	64527923	349	*	Distal Intergenic	1	64532645	64597695	65051	1	12912	ENSMUST00000185594.6	-4722	ENSMUSG00000025958	Creb1	cAMP responsive element binding protein 1
281	merged_macsnarrowPeak_10513	-0.194962	0.566919	0.00428556	0.994836	-0.291935	0.249882	chr11	113565281	113566070	790	*	Promoter (<=1kb)	11	113244853	113565756	320904	2	69806	ENSMUST00000071539.9	0	ENSMUSG00000041654	Slc39a11	solute carrier family 39 (metal ion transporter), member 11
282	merged_macsnarrowPeak_10514	0.390131	0.311159	-0.0877451	0.897872	0.40542	0.20273	chr11	113611911	113612601	691	*	Intron (ENSMUST00000125890.7/69806, intron 1 of 5)	11	113619342	113626028	6687	1	20606	ENSMUST00000146390.2	-6741	ENSMUSG00000047904	Sstr2	somatostatin receptor 2
283	merged_macsnarrowPeak_10516	-0.217553	0.618944	0.450109	0.217633	-0.310376	0.32686	chr11	113618674	113619709	1036	*	Promoter (<=1kb)	11	113619342	113626028	6687	1	20606	ENSMUST00000146390.2	0	ENSMUSG00000047904	Sstr2	somatostatin receptor 2
284	merged_macsnarrowPeak_10517	0.542631	0.0896767	0.333194	0.403831	-0.0182065	0.971901	chr11	113648072	113648619	548	*	Promoter (<=1kb)	11	113649169	113662947	13779	1	16834	ENSMUST00000018805.14	-550	ENSMUSG00000018661	Cog1	component of oligomeric golgi complex 1
285	merged_macsnarrowPeak_10518	-0.208002	0.550023	0.182441	0.645989	-0.117789	0.718825	chr11	113649278	113650009	732	*	Promoter (<=1kb)	11	113649328	113662399	13072	1	16834	ENSMUST00000063776.13	0	ENSMUSG00000018661	Cog1	component of oligomeric golgi complex 1
286	merged_macsnarrowPeak_10519	-0.388786	0.594458	0.0774444	0.943118	0.460115	0.364357	chr11	113666666	113667054	389	*	3' UTR	11	113659283	113662400	3118	1	16834	ENSMUST00000137878.1	7383	ENSMUSG00000018661	Cog1	component of oligomeric golgi complex 1
287	merged_macsnarrowPeak_1052	-0.0266122	0.90231	-0.00646284	0.986508	-0.195977	0.155642	chr1	64531956	64533639	1684	*	Promoter (<=1kb)	1	64532645	64597695	65051	1	12912	ENSMUST00000185594.6	0	ENSMUSG00000025958	Creb1	cAMP responsive element binding protein 1
288	merged_macsnarrowPeak_10520	0.476235	0.006542	0.0833489	0.817436	-0.196965	0.329891	chr11	113683320	113684814	1495	*	Promoter (<=1kb)	11	113684412	113694647	10236	1	276852	ENSMUST00000042227.14	0	ENSMUSG00000041623	D11Wsu47e	DNA segment, Chr 11, Wayne State University 47, expressed
289	merged_macsnarrowPeak_10522	-0.126619	0.576394	0.195731	0.399388	-0.0428351	0.867766	chr11	113750735	113752542	1808	*	Promoter (<=1kb)	11	113726850	113751318	24469	2	56699	ENSMUST00000106616.1	0	ENSMUSG00000041598	Cdc42ep4	CDC42 effector protein (Rho GTPase binding) 4
290	merged_macsnarrowPeak_10525	-0.273334	0.499586	0.213109	0.628641	0.214222	0.506015	chr11	113787205	113787887	683	*	Intron (ENSMUST00000041627.13/237979, intron 44 of 44)	11	113793839	113810423	16585	2	237979	ENSMUST00000156955.1	22536	ENSMUSG00000041592	Sdk2	sidekick cell adhesion molecule 2
291	merged_macsnarrowPeak_10526	0.356789	0.480785	-0.268862	0.676035	0.295916	0.503036	chr11	113788535	113788816	282	*	Intron (ENSMUST00000041627.13/237979, intron 44 of 44)	11	113793839	113810423	16585	2	237979	ENSMUST00000156955.1	21607	ENSMUSG00000041592	Sdk2	sidekick cell adhesion molecule 2
292	merged_macsnarrowPeak_10535	0.019411	0.982949	-0.0974412	0.926095	0.557816	0.244233	chr11	114321222	114321775	554	*	Distal Intergenic	11	114413643	114423887	10245	2	319819	ENSMUST00000141088.1	102112	ENSMUSG00000062391	4932435O22Rik	RIKEN cDNA 4932435O22 gene
293	merged_macsnarrowPeak_10538	-0.200129	0.791494	-0.0126598	0.991668	0.109663	0.869873	chr11	114554051	114554720	670	*	Distal Intergenic	11	114413401	114448860	35460	2	319819	ENSMUST00000148405.1	-105191	ENSMUSG00000062391	4932435O22Rik	RIKEN cDNA 4932435O22 gene
294	merged_macsnarrowPeak_10544	0.38192	0.0355121	-0.139931	0.620513	-0.174967	0.369179	chr11	114668389	114669917	1529	*	Promoter (<=1kb)	11	114668524	114672331	3808	1	67671	ENSMUST00000106602.9	0	ENSMUSG00000057322	Rpl38	ribosomal protein L38
295	merged_macsnarrowPeak_10545	0.20416	0.651162	0.232189	0.653584	-0.0342924	0.94953	chr11	114675194	114676216	1023	*	Promoter (<=1kb)	11	114675431	114720977	45547	1	117160	ENSMUST00000045779.5	0	ENSMUSG00000034714	Ttyh2	tweety family member 2
296	merged_macsnarrowPeak_1055	0.0229325	0.94863	0.141346	0.680609	-0.0301024	0.930517	chr1	64616907	64617864	958	*	Promoter (<=1kb)	1	64606473	64617242	10770	2	67099	ENSMUST00000114079.8	0	ENSMUSG00000025956	Mettl21a	methyltransferase like 21A
297	merged_macsnarrowPeak_10552	-0.325899	0.381398	-0.101191	0.855162	-0.484163	0.0683217	chr11	114807657	114808467	811	*	Distal Intergenic	11	114798924	114806745	7822	1	217302	ENSMUST00000106584.1	8733	ENSMUSG00000034677	Gpr142	G protein-coupled receptor 142
298	merged_macsnarrowPeak_10556	-0.316337	0.27408	0.00657259	0.991668	-0.434221	0.0424917	chr11	114873005	114873796	792	*	Distal Intergenic	11	114864492	114870607	6116	1	70355	ENSMUST00000152314.1	8513	ENSMUSG00000051043	Gprc5c	G protein-coupled receptor, family C, group 5, member C
299	merged_macsnarrowPeak_10557	-0.538744	0.138606	-0.104939	0.85816	-0.303205	0.335693	chr11	114876181	114876675	495	*	Distal Intergenic	11	114864492	114870607	6116	1	70355	ENSMUST00000152314.1	11689	ENSMUSG00000051043	Gprc5c	G protein-coupled receptor, family C, group 5, member C
300	merged_macsnarrowPeak_1056	-0.0333838	0.893952	-0.14141	0.559792	-0.28662	0.0588493	chr1	64690447	64691383	937	*	Promoter (<=1kb)	1	64690455	64725644	35190	1	227210	ENSMUST00000114077.7	0	ENSMUSG00000070871	Ccnyl1	cyclin Y-like 1
301	merged_macsnarrowPeak_10569	-0.000333436	0.999171	0.00787681	0.986296	-0.10982	0.585418	chr11	115153619	115154391	773	*	Promoter (<=1kb)	11	115154157	115162236	8080	1	58222	ENSMUST00000021076.5	0	ENSMUSG00000020732	Rab37	RAB37, member RAS oncogene family
302	merged_macsnarrowPeak_1057	0.509179	0.357183	-0.243121	0.765275	-0.373015	0.469958	chr1	64705282	64705692	411	*	Intron (ENSMUST00000114077.7/227210, intron 4 of 10)	1	64691345	64725640	34296	1	227210	ENSMUST00000094898.4	13937	ENSMUSG00000070871	Ccnyl1	cyclin Y-like 1
303	merged_macsnarrowPeak_10570	-0.35814	0.101749	-0.105201	0.764837	-0.0476499	0.872381	chr11	115157782	115158455	674	*	Exon (ENSMUST00000067754.10/58222, exon 3 of 9)	11	115154203	115157549	3347	1	58222	ENSMUST00000156383.1	3579	ENSMUSG00000020732	Rab37	RAB37, member RAS oncogene family
304	merged_macsnarrowPeak_10571	-0.0700049	0.715479	-0.116068	0.579465	-0.18882	0.166354	chr11	115162806	115163828	1023	*	Promoter (<=1kb)	11	115163341	115181181	17841	1	26941	ENSMUST00000021077.3	0	ENSMUSG00000020733	Slc9a3r1	solute carrier family 9 (sodium/hydrogen exchanger), member 3 regulator 1
305	merged_macsnarrowPeak_10572	-0.222761	0.57739	-0.125974	0.818216	-0.169218	0.637323	chr11	115173511	115174231	721	*	Intron (ENSMUST00000021077.3/26941, intron 1 of 5)	11	115163341	115181181	17841	1	26941	ENSMUST00000021077.3	10170	ENSMUSG00000020733	Slc9a3r1	solute carrier family 9 (sodium/hydrogen exchanger), member 3 regulator 1
306	merged_macsnarrowPeak_10573	0.0294829	0.958521	0.057948	0.932994	-0.023955	0.963664	chr11	115182047	115182666	620	*	Distal Intergenic	11	115184604	115187081	2478	2	66176	ENSMUST00000137843.1	4415	ENSMUSG00000015542	Nat9	N-acetyltransferase 9 (GCN5-related, putative)
307	merged_macsnarrowPeak_10574	0.719178	0.128334	0.500849	0.393905	0.154214	0.799974	chr11	115185079	115185265	187	*	Promoter (1-2kb)	11	115184604	115187081	2478	2	66176	ENSMUST00000137843.1	1816	ENSMUSG00000015542	Nat9	N-acetyltransferase 9 (GCN5-related, putative)
308	merged_macsnarrowPeak_10575	0.0432304	0.887534	0.0822798	0.818216	-0.002374	0.994673	chr11	115187134	115188072	939	*	Promoter (<=1kb)	11	115187487	115247023	59537	1	320534	ENSMUST00000061450.6	0	ENSMUSG00000045980	Tmem104	transmembrane protein 104
309	merged_macsnarrowPeak_10576	0.442883	0.214192	0.131964	0.825989	-0.634922	0.0295596	chr11	115198790	115199529	740	*	Intron (ENSMUST00000061450.6/320534, intron 3 of 9)	11	115184795	115187859	3065	2	66176	ENSMUST00000127419.7	-10931	ENSMUSG00000015542	Nat9	N-acetyltransferase 9 (GCN5-related, putative)
310	merged_macsnarrowPeak_10577	0.386282	0.380991	0.209176	0.723296	0.138496	0.770288	chr11	115202303	115202733	431	*	Intron (ENSMUST00000061450.6/320534, intron 6 of 9)	11	115184795	115187859	3065	2	66176	ENSMUST00000127419.7	-14444	ENSMUSG00000015542	Nat9	N-acetyltransferase 9 (GCN5-related, putative)
311	merged_macsnarrowPeak_10578	0.716944	0.176529	0.240005	0.775388	0.2745	0.633263	chr11	115224992	115225262	271	*	Intron (ENSMUST00000061450.6/320534, intron 8 of 9)	11	115184795	115187859	3065	2	66176	ENSMUST00000127419.7	-37133	ENSMUSG00000015542	Nat9	N-acetyltransferase 9 (GCN5-related, putative)
312	merged_macsnarrowPeak_10579	0.202221	0.6083	-0.181195	0.700855	0.480693	0.0638922	chr11	115226713	115227310	598	*	Intron (ENSMUST00000061450.6/320534, intron 8 of 9)	11	115249169	115265429	16261	2	14813	ENSMUST00000003351.12	38119	ENSMUSG00000020734	Grin2c	glutamate receptor, ionotropic, NMDA2C (epsilon 3)
313	merged_macsnarrowPeak_10580	-0.0376342	0.931804	-0.00786299	0.991478	0.335102	0.164795	chr11	115231388	115232051	664	*	Intron (ENSMUST00000061450.6/320534, intron 9 of 9)	11	115249169	115265429	16261	2	14813	ENSMUST00000003351.12	33378	ENSMUSG00000020734	Grin2c	glutamate receptor, ionotropic, NMDA2C (epsilon 3)
314	merged_macsnarrowPeak_10586	-0.32534	0.0227986	-0.333821	0.0325951	-0.281168	0.0311034	chr11	115276625	115277584	960	*	Promoter (<=1kb)	11	115268024	115276914	8891	2	14149	ENSMUST00000155130.7	0	ENSMUSG00000018861	Fdxr	ferredoxin reductase
315	merged_macsnarrowPeak_10587	-0.145776	0.651172	0.00109701	0.99888	-0.018028	0.961183	chr11	115297154	115297783	630	*	Promoter (<=1kb)	11	115279622	115297514	17893	2	328035	ENSMUST00000056153.7	0	ENSMUSG00000044788	Fads6	fatty acid desaturase domain family, member 6
316	merged_macsnarrowPeak_10588	-0.0472649	0.954635	-0.0828998	0.935322	-0.168045	0.791633	chr11	115322002	115322707	706	*	Promoter (<=1kb)	11	115315192	115322041	6850	2	16470	ENSMUST00000103037.4	0	ENSMUSG00000045288	Ush1g	USH1 protein network component sans
317	merged_macsnarrowPeak_10594	-0.178139	0.642675	-0.204569	0.620513	-0.177262	0.572883	chr11	115367456	115367990	535	*	Promoter (<=1kb)	11	115347707	115367719	20013	2	217310	ENSMUST00000044152.12	0	ENSMUSG00000034586	Hid1	HID1 domain containing
318	merged_macsnarrowPeak_10596	0.678583	0.207915	0.574862	0.348776	0.536358	0.259008	chr11	115381855	115382468	614	*	Promoter (<=1kb)	11	115381916	115396132	14217	1	237988	ENSMUST00000053288.5	0	ENSMUSG00000050910	Cdr2l	cerebellar degeneration-related protein 2-like
319	merged_macsnarrowPeak_10597	-0.0550809	0.868838	-0.0899476	0.813069	-0.208006	0.330411	chr11	115403494	115404129	636	*	Promoter (<=1kb)	11	115403752	115412674	8923	1	68572	ENSMUST00000153983.7	0	ENSMUSG00000018858	Mrpl58	mitochondrial ribosomal protein L58
320	merged_macsnarrowPeak_10598	-0.414737	0.053352	-0.039165	0.925886	0.207487	0.295449	chr11	115406812	115407483	672	*	Promoter (2-3kb)	11	115409861	115410719	859	1	68572	ENSMUST00000155134.1	-2378	ENSMUSG00000018858	Mrpl58	mitochondrial ribosomal protein L58
321	merged_macsnarrowPeak_10599	-0.184242	0.81325	-0.165759	0.863371	0.148955	0.827154	chr11	115408377	115408559	183	*	Promoter (1-2kb)	11	115409861	115410719	859	1	68572	ENSMUST00000155134.1	-1302	ENSMUSG00000018858	Mrpl58	mitochondrial ribosomal protein L58
322	merged_macsnarrowPeak_106	1.26313	0.00531985	-1.12775	0.0519664	1.44155	0.000153156	chr1	20825091	20825327	237	*	Distal Intergenic	1	20802968	20820312	17345	2	17215	ENSMUST00000053266.10	-4779	ENSMUSG00000041859	Mcm3	minichromosome maintenance complex component 3
323	merged_macsnarrowPeak_1060	0.403262	0.303046	0.298456	0.532748	-0.0207919	0.971248	chr1	64736158	64736632	475	*	Promoter (1-2kb)	1	64734469	64737749	3281	2	14367	ENSMUST00000116133.3	1117	ENSMUSG00000045005	Fzd5	frizzled class receptor 5
324	merged_macsnarrowPeak_10600	-0.438425	0.00678559	-0.159382	0.494595	-0.184715	0.271025	chr11	115412420	115413924	1505	*	Promoter (2-3kb)	11	115410160	115410908	749	1	68572	ENSMUST00000134386.1	2260	ENSMUSG00000018858	Mrpl58	mitochondrial ribosomal protein L58
325	merged_macsnarrowPeak_10601	-0.140182	0.547086	-0.0440998	0.908665	-0.303537	0.0702645	chr11	115419699	115420548	850	*	Promoter (<=1kb)	11	115420128	115431274	11147	1	70382	ENSMUST00000103035.9	0	ENSMUSG00000016940	Kctd2	potassium channel tetramerisation domain containing 2
326	merged_macsnarrowPeak_10602	0.439096	0.173381	0.270644	0.503731	-0.0167999	0.973109	chr11	115427589	115428301	713	*	Promoter (1-2kb)	11	115429353	115430201	849	1	70382	ENSMUST00000143775.1	-1052	ENSMUSG00000016940	Kctd2	potassium channel tetramerisation domain containing 2
327	merged_macsnarrowPeak_10604	-0.288908	0.274197	-0.0989704	0.811585	0.44375	0.0230887	chr11	115451768	115452530	763	*	Distal Intergenic	11	115447961	115448060	100	2	100628623	ENSMUST00000175355.1	-3708	ENSMUSG00000093096	Mir3968	microRNA 3968
328	merged_macsnarrowPeak_10605	1.19852	0.00966497	0.470203	0.49398	1.23176	0.0017687	chr11	115461869	115462081	213	*	Promoter (<=1kb)	11	115462474	115474398	11925	1	217316	ENSMUST00000106532.3	-393	ENSMUSG00000045775	Slc16a5	solute carrier family 16 (monocarboxylic acid transporters), member 5
329	merged_macsnarrowPeak_10606	0.285023	0.618509	0.387345	0.499586	0.54734	0.16235	chr11	115462487	115462966	480	*	Promoter (<=1kb)	11	115462506	115469302	6797	1	217316	ENSMUST00000153466.1	0	ENSMUSG00000045775	Slc16a5	solute carrier family 16 (monocarboxylic acid transporters), member 5
330	merged_macsnarrowPeak_10607	0.089964	0.815609	0.349023	0.245887	0.436803	0.0458339	chr11	115463369	115463974	606	*	Promoter (<=1kb)	11	115463800	115474398	10599	1	217316	ENSMUST00000133636.7	0	ENSMUSG00000045775	Slc16a5	solute carrier family 16 (monocarboxylic acid transporters), member 5
331	merged_macsnarrowPeak_10608	0.814944	0.140322	0.559492	0.413116	0.439388	0.428117	chr11	115464879	115465162	284	*	Promoter (<=1kb)	11	115464570	115473606	9037	1	217316	ENSMUST00000140739.1	309	ENSMUSG00000045775	Slc16a5	solute carrier family 16 (monocarboxylic acid transporters), member 5
332	merged_macsnarrowPeak_10609	0.694239	0.0686909	-0.185633	0.778726	-0.322276	0.428993	chr11	115474044	115474215	172	*	Promoter (1-2kb)	11	115475667	115490467	14801	1	276905	ENSMUST00000035240.6	-1452	ENSMUSG00000057219	Armc7	armadillo repeat containing 7
333	merged_macsnarrowPeak_1061	0.421987	0.0246916	0.00554368	0.991926	-0.464462	0.00798548	chr1	64737261	64738288	1028	*	Promoter (<=1kb)	1	64730558	64737751	7194	2	14367	ENSMUST00000063982.6	0	ENSMUSG00000045005	Fzd5	frizzled class receptor 5
334	merged_macsnarrowPeak_10610	0.0383006	0.908897	0.0327047	0.942094	-0.189564	0.382251	chr11	115475224	115476104	881	*	Promoter (<=1kb)	11	115475667	115490467	14801	1	276905	ENSMUST00000035240.6	0	ENSMUSG00000057219	Armc7	armadillo repeat containing 7
335	merged_macsnarrowPeak_10611	-0.236492	0.557586	-0.0698975	0.909651	-0.0328711	0.944432	chr11	115477126	115477669	544	*	Promoter (1-2kb)	11	115475954	115489062	13109	1	276905	ENSMUST00000140181.1	1172	ENSMUSG00000057219	Armc7	armadillo repeat containing 7
336	merged_macsnarrowPeak_10612	-0.611549	0.0111093	-0.0516868	0.915398	-0.166842	0.516176	chr11	115481480	115481979	500	*	Intron (ENSMUST00000035240.6/276905, intron 2 of 2)	11	115475954	115489062	13109	1	276905	ENSMUST00000140181.1	5526	ENSMUSG00000057219	Armc7	armadillo repeat containing 7
337	merged_macsnarrowPeak_10614	-0.113537	0.666823	0.0517246	0.893188	-0.138687	0.510731	chr11	115491351	115492165	815	*	Promoter (<=1kb)	11	115490420	115491815	1396	2	50773	ENSMUST00000106530.7	0	ENSMUSG00000020736	Nt5c	5',3'-nucleotidase, cytosolic
338	merged_macsnarrowPeak_10616	-0.486934	0.320568	-0.0576154	0.944115	0.126136	0.803134	chr11	115508061	115508446	386	*	Intron (ENSMUST00000021083.6/15374, intron 1 of 4)	11	115503033	115514116	11084	2	15374	ENSMUST00000142238.1	5670	ENSMUSG00000020737	Jpt1	Jupiter microtubule associated homolog 1
339	merged_macsnarrowPeak_10617	0.150468	0.772454	0.110515	0.868386	-0.0579693	0.913236	chr11	115512845	115513195	351	*	Promoter (<=1kb)	11	115503033	115514116	11084	2	15374	ENSMUST00000142238.1	921	ENSMUSG00000020737	Jpt1	Jupiter microtubule associated homolog 1
340	merged_macsnarrowPeak_10618	-0.16985	0.368393	-0.0397653	0.905106	-0.129041	0.458355	chr11	115513616	115514707	1092	*	Promoter (<=1kb)	11	115497353	115514387	17035	2	15374	ENSMUST00000021083.6	0	ENSMUSG00000020737	Jpt1	Jupiter microtubule associated homolog 1
341	merged_macsnarrowPeak_10619	0.349834	0.0295359	-0.149175	0.543389	-0.283674	0.0703245	chr11	115535439	115536688	1250	*	Promoter (<=1kb)	11	115523102	115535817	12716	2	170930	ENSMUST00000117589.7	0	ENSMUSG00000020738	Sumo2	small ubiquitin-like modifier 2
342	merged_macsnarrowPeak_1062	-0.189587	0.742515	0.189611	0.765059	0.0259152	0.965779	chr1	64738707	64739026	320	*	Promoter (<=1kb)	1	64730558	64737751	7194	2	14367	ENSMUST00000063982.6	-956	ENSMUSG00000045005	Fzd5	frizzled class receptor 5
343	merged_macsnarrowPeak_10621	0.447498	0.124341	0.0688178	0.902842	-0.210575	0.486766	chr11	115563517	115564673	1157	*	Promoter (<=1kb)	11	115564434	115583985	19552	1	445007	ENSMUST00000021085.10	0	ENSMUSG00000020739	Nup85	nucleoporin 85
344	merged_macsnarrowPeak_10622	0.0776984	0.73713	-0.0839083	0.779414	-0.163327	0.357422	chr11	115603457	115604380	924	*	Promoter (<=1kb)	11	115584255	115604051	19797	2	260302	ENSMUST00000019135.13	0	ENSMUSG00000020740	Gga3	golgi associated, gamma adaptin ear containing, ARF binding protein 3
345	merged_macsnarrowPeak_10626	0.3292	0.146538	-0.0182069	0.971265	0.169512	0.46293	chr11	115699027	115699914	888	*	Promoter (<=1kb)	11	115644045	115699307	55263	2	14784	ENSMUST00000106499.7	0	ENSMUSG00000059923	Grb2	growth factor receptor bound protein 2
346	merged_macsnarrowPeak_10628	0.0933084	0.704191	-0.0497924	0.894479	-0.236814	0.180564	chr11	115708010	115709023	1014	*	Promoter (<=1kb)	11	115644045	115708597	64553	2	14784	ENSMUST00000021090.13	0	ENSMUSG00000059923	Grb2	growth factor receptor bound protein 2
347	merged_macsnarrowPeak_10629	-0.613824	0.116946	-0.30289	0.51342	-0.366475	0.267453	chr11	115712809	115713105	297	*	Distal Intergenic	11	115644045	115708597	64553	2	14784	ENSMUST00000021090.13	-4212	ENSMUSG00000059923	Grb2	growth factor receptor bound protein 2
348	merged_macsnarrowPeak_10630	0.187691	0.750092	-0.0925088	0.909799	0.416812	0.28074	chr11	115716903	115717142	240	*	Distal Intergenic	11	115644045	115708597	64553	2	14784	ENSMUST00000021090.13	-8306	ENSMUSG00000059923	Grb2	growth factor receptor bound protein 2
349	merged_macsnarrowPeak_10632	-0.624437	0.0894315	-0.12886	0.824913	0.230584	0.505123	chr11	115746063	115746575	513	*	Distal Intergenic	11	115765433	115799366	33934	1	71947	ENSMUST00000093912.10	-18858	ENSMUSG00000020747	Tmem94	transmembrane protein 94
350	merged_macsnarrowPeak_10634	-0.466315	0.478739	0.176332	0.836002	0.04438	0.952676	chr11	115747411	115747757	347	*	Distal Intergenic	11	115765433	115799366	33934	1	71947	ENSMUST00000093912.10	-17676	ENSMUSG00000020747	Tmem94	transmembrane protein 94
351	merged_macsnarrowPeak_10638	-0.0286302	0.914756	-0.0455863	0.893683	-0.366573	0.0101197	chr11	115813511	115815183	1673	*	Promoter (<=1kb)	11	115799183	115813630	14448	2	140721	ENSMUST00000041684.10	0	ENSMUSG00000034471	Caskin2	CASK-interacting protein 2
352	merged_macsnarrowPeak_10639	-0.0563548	0.859854	0.010583	0.984154	-0.158099	0.48678	chr11	115823766	115824662	897	*	Promoter (<=1kb)	11	115824049	115855780	31732	1	217325	ENSMUST00000103032.10	0	ENSMUSG00000020782	Llgl2	LLGL2 scribble cell polarity complex component
353	merged_macsnarrowPeak_10640	0.0391448	0.923582	-0.219007	0.523988	-0.319296	0.17364	chr11	115859310	115859888	579	*	Exon (ENSMUST00000093911.10/ENSMUST00000093911.10, exon 1 of 64)	11	115855032	115855780	749	1	217325	ENSMUST00000132999.1	4278	ENSMUSG00000020782	Llgl2	LLGL2 scribble cell polarity complex component
354	merged_macsnarrowPeak_10641	0.0469465	0.956022	0.154236	0.860738	1.0121	0.00659113	chr11	115898484	115899206	723	*	Promoter (<=1kb)	11	115899966	115906269	6304	1	66528	ENSMUST00000152171.7	-760	ENSMUSG00000048442	Smim5	small integral membrane protein 5
355	merged_macsnarrowPeak_10643	-0.116289	0.680945	-0.396651	0.0720529	-0.283242	0.133207	chr11	115933274	115933993	720	*	Promoter (<=1kb)	11	115892595	115933477	40883	2	170472	ENSMUST00000021097.9	0	ENSMUSG00000020752	Recql5	RecQ protein-like 5
356	merged_macsnarrowPeak_10645	0.757905	0.0915684	0.432847	0.45561	0.936901	0.0081793	chr11	115974696	115975202	507	*	Promoter (<=1kb)	11	115974709	116008412	33704	1	192897	ENSMUST00000021107.13	0	ENSMUSG00000020758	Itgb4	integrin beta 4
357	merged_macsnarrowPeak_10647	0.394843	0.605575	0.370774	0.733574	-0.0271996	0.981232	chr11	116004637	116005465	829	*	Exon (ENSMUST00000106461.7/192897, exon 33 of 40)	11	116008457	116012719	4263	2	14635	ENSMUST00000021114.4	7254	ENSMUSG00000020766	Galk1	galactokinase 1
358	merged_macsnarrowPeak_10648	-0.0309745	0.939499	0.298894	0.322246	-0.140305	0.621834	chr11	116012208	116013136	929	*	Promoter (<=1kb)	11	116008457	116012719	4263	2	14635	ENSMUST00000021114.4	0	ENSMUSG00000020766	Galk1	galactokinase 1
359	merged_macsnarrowPeak_10650	0.072605	0.711167	0.0109895	0.974805	-0.0948543	0.576469	chr11	116023760	116024819	1060	*	Promoter (<=1kb)	11	116021961	116024504	2544	2	15081	ENSMUST00000016703.7	0	ENSMUSG00000016559	H3f3b	H3.3 histone B
360	merged_macsnarrowPeak_10651	-0.116359	0.51496	-0.134107	0.512834	-0.233289	0.0808482	chr11	116029953	116031238	1286	*	Promoter (<=1kb)	11	116030322	116061214	30893	1	217331	ENSMUST00000021116.11	0	ENSMUSG00000020770	Unk	unkempt family zinc finger
361	merged_macsnarrowPeak_10653	-0.0581632	0.927262	0.186452	0.759988	0.343949	0.343463	chr11	116076861	116077159	299	*	Promoter (<=1kb)	11	116076108	116077051	944	2	70450	ENSMUST00000153408.7	0	ENSMUSG00000057948	Unc13d	unc-13 homolog D
362	merged_macsnarrowPeak_10654	0.207851	0.285382	0.136791	0.593192	0.0125967	0.964588	chr11	116077347	116078596	1250	*	Promoter (<=1kb)	11	116062095	116077750	15656	2	70450	ENSMUST00000106450.7	0	ENSMUSG00000057948	Unc13d	unc-13 homolog D
363	merged_macsnarrowPeak_10655	-0.160798	0.335075	-0.262848	0.118373	-0.349217	0.00448421	chr11	116086609	116087932	1324	*	Promoter (<=1kb)	11	116078573	116086995	8423	2	22378	ENSMUST00000074628.12	0	ENSMUSG00000034341	Wbp2	WW domain binding protein 2
364	merged_macsnarrowPeak_10657	-0.339943	0.0487515	0.00685955	0.988174	-0.20559	0.223523	chr11	116130268	116131444	1177	*	Promoter (<=1kb)	11	116121846	116131124	9279	2	338364	ENSMUST00000106440.8	0	ENSMUSG00000054517	Trim65	tripartite motif-containing 65
365	merged_macsnarrowPeak_10658	0.162133	0.48176	-0.328493	0.136846	-0.310682	0.0746616	chr11	116138258	116139288	1031	*	Promoter (<=1kb)	11	116131817	116138868	7052	2	60441	ENSMUST00000106439.1	0	ENSMUSG00000020775	Mrpl38	mitochondrial ribosomal protein L38
366	merged_macsnarrowPeak_10659	-0.065313	0.856167	0.0897905	0.83664	-0.220786	0.364469	chr11	116167902	116168529	628	*	Promoter (<=1kb)	11	116142285	116168153	25869	2	217335	ENSMUST00000103031.7	0	ENSMUSG00000020776	Fbf1	Fas (TNFRSF6) binding factor 1
367	merged_macsnarrowPeak_10660	-0.246022	0.19824	-0.143976	0.580516	-0.288872	0.0741928	chr11	116198471	116199447	977	*	Promoter (<=1kb)	11	116171888	116198801	26914	2	11430	ENSMUST00000072948.10	0	ENSMUSG00000020777	Acox1	acyl-Coenzyme A oxidase 1, palmitoyl
368	merged_macsnarrowPeak_10664	0.679248	0.0605792	0.542186	0.189495	1.08299	4.13231e-05	chr11	116237888	116238523	636	*	Promoter (<=1kb)	11	116220559	116238077	17519	2	14027	ENSMUST00000037007.3	0	ENSMUSG00000034282	Evpl	envoplakin
369	merged_macsnarrowPeak_10666	-0.0117148	0.988349	-0.295078	0.660863	0.37364	0.404217	chr11	116255833	116256321	489	*	Intron (ENSMUST00000106425.3/217337, intron 7 of 14)	11	116248796	116261338	12543	2	217337	ENSMUST00000128808.1	5017	ENSMUSG00000020780	Srp68	signal recognition particle 68
370	merged_macsnarrowPeak_10668	-0.00848356	0.981002	-0.103124	0.765275	-0.0401505	0.892994	chr11	116273710	116274546	837	*	Promoter (<=1kb)	11	116245166	116274135	28970	2	217337	ENSMUST00000106425.3	0	ENSMUSG00000020780	Srp68	signal recognition particle 68
371	merged_macsnarrowPeak_1067	0.125244	0.816554	-0.0461334	0.952146	-0.0126965	0.983541	chr1	64956364	64957281	918	*	Promoter (<=1kb)	1	64785983	64956824	170842	2	241075	ENSMUST00000139649.7	0	ENSMUSG00000051344	Plekhm3	pleckstrin homology domain containing, family M, member 3
372	merged_macsnarrowPeak_10672	-0.096338	0.76786	-0.0610067	0.891266	-0.224629	0.315992	chr11	116306196	116307040	845	*	Promoter (<=1kb)	11	116288001	116306734	18734	2	53413	ENSMUST00000021147.13	0	ENSMUSG00000020792	Exoc7	exocyst complex component 7
373	merged_macsnarrowPeak_10673	0.22512	0.645513	0.225931	0.68718	0.095708	0.848963	chr11	116318939	116319564	626	*	Distal Intergenic	11	116305031	116307233	2203	2	53413	ENSMUST00000124281.1	-11706	ENSMUSG00000020792	Exoc7	exocyst complex component 7
374	merged_macsnarrowPeak_10674	-0.338991	0.131548	0.047313	0.910148	-0.122361	0.606882	chr11	116335191	116335988	798	*	Promoter (<=1kb)	11	116330704	116335399	4696	2	15223	ENSMUST00000036215.7	0	ENSMUSG00000034227	Foxj1	forkhead box J1
375	merged_macsnarrowPeak_10678	0.0661985	0.911561	0.083031	0.908614	0.00196566	0.997685	chr11	116368103	116368516	414	*	Intron (ENSMUST00000100202.9/217340, intron 2 of 18)	11	116359252	116360012	761	2	217340	ENSMUST00000129202.1	-8091	ENSMUSG00000052949	Rnf157	ring finger protein 157
376	merged_macsnarrowPeak_1068	0.325932	0.427891	-0.184137	0.741319	0.84437	0.00107293	chr1	64970635	64971159	525	*	Distal Intergenic	1	64789121	64956824	167704	2	241075	ENSMUST00000097713.1	-13811	ENSMUSG00000051344	Plekhm3	pleckstrin homology domain containing, family M, member 3
377	merged_macsnarrowPeak_10680	-0.151121	0.769386	0.155888	0.790645	0.524442	0.0811756	chr11	116369640	116370105	466	*	Intron (ENSMUST00000100202.9/217340, intron 2 of 18)	11	116359252	116360012	761	2	217340	ENSMUST00000129202.1	-9628	ENSMUSG00000052949	Rnf157	ring finger protein 157
378	merged_macsnarrowPeak_10681	-0.31889	0.366629	-0.278558	0.476398	-0.0510482	0.906137	chr11	116377070	116377757	688	*	Intron (ENSMUST00000100202.9/217340, intron 2 of 18)	11	116359889	116387405	27517	2	217340	ENSMUST00000142758.1	9648	ENSMUSG00000052949	Rnf157	ring finger protein 157
379	merged_macsnarrowPeak_10683	0.113914	0.863585	0.818444	0.0519664	0.204939	0.676811	chr11	116387379	116388202	824	*	Promoter (<=1kb)	11	116359889	116387405	27517	2	217340	ENSMUST00000142758.1	0	ENSMUSG00000052949	Rnf157	ring finger protein 157
380	merged_macsnarrowPeak_10684	-0.155503	0.819281	0.50114	0.379632	0.151581	0.797885	chr11	116388722	116389420	699	*	Promoter (1-2kb)	11	116359889	116387405	27517	2	217340	ENSMUST00000142758.1	-1317	ENSMUSG00000052949	Rnf157	ring finger protein 157
381	merged_macsnarrowPeak_10685	0.0385899	0.966277	0.455351	0.524892	-0.0260568	0.976764	chr11	116395613	116396324	712	*	Exon (ENSMUST00000100202.9/217340, exon 2 of 19)	11	116359889	116387405	27517	2	217340	ENSMUST00000142758.1	-8208	ENSMUSG00000052949	Rnf157	ring finger protein 157
382	merged_macsnarrowPeak_10688	-0.720636	0.00610029	-0.278774	0.426544	-0.680684	0.00159308	chr11	116406197	116406911	715	*	Intron (ENSMUST00000100202.9/217340, intron 1 of 18)	11	116336353	116413004	76652	2	217340	ENSMUST00000100202.9	6093	ENSMUSG00000052949	Rnf157	ring finger protein 157
383	merged_macsnarrowPeak_10689	-0.160293	0.54543	0.355897	0.130684	0.0797075	0.770571	chr11	116412309	116414016	1708	*	Promoter (<=1kb)	11	116336353	116413004	76652	2	217340	ENSMUST00000100202.9	0	ENSMUSG00000052949	Rnf157	ring finger protein 157
384	merged_macsnarrowPeak_10691	-0.496635	0.0448992	-0.0627866	0.889918	-0.157195	0.532478	chr11	116423831	116424441	611	*	Distal Intergenic	11	116434094	116439077	4984	1	319370	ENSMUST00000057676.6	-9653	ENSMUSG00000050628	Ubald2	UBA-like domain containing 2
385	merged_macsnarrowPeak_10692	-0.0603746	0.765886	-0.116698	0.600248	-0.193065	0.178285	chr11	116433688	116434815	1128	*	Promoter (<=1kb)	11	116434094	116439077	4984	1	319370	ENSMUST00000057676.6	0	ENSMUSG00000050628	Ubald2	UBA-like domain containing 2
386	merged_macsnarrowPeak_10693	0.327095	0.389446	0.3228	0.432376	-0.105023	0.80323	chr11	116439354	116440212	859	*	Downstream (<=300bp)	11	116434509	116438223	3715	1	664849	ENSMUST00000144310.1	4845	NA	Gm7367	1110014K08Rik pseudogene
387	merged_macsnarrowPeak_10694	0.479709	0.313569	0.188354	0.794517	-0.0571636	0.929728	chr11	116445807	116446433	627	*	Promoter (<=1kb)	11	116444541	116446991	2451	2	217341	ENSMUST00000140697.1	558	ENSMUSG00000070331	Qrich2	glutamine rich 2
388	merged_macsnarrowPeak_10696	-0.0506461	0.867476	-0.177276	0.512541	-0.197272	0.313813	chr11	116489777	116490881	1105	*	Promoter (<=1kb)	11	116470845	116490314	19470	2	67763	ENSMUST00000152874.7	0	ENSMUSG00000015869	Prpsap1	phosphoribosyl pyrophosphate synthetase-associated protein 1
389	merged_macsnarrowPeak_107	-0.178253	0.509283	0.0357608	0.936519	-0.0532551	0.857437	chr1	20890362	20891381	1020	*	Promoter (<=1kb)	1	20890606	20939650	49045	1	74229	ENSMUST00000189400.6	0	ENSMUSG00000025931	Paqr8	progestin and adipoQ receptor family member VIII
390	merged_macsnarrowPeak_10701	-0.179106	0.45268	0.179415	0.516268	-0.2354	0.226018	chr11	116580699	116581842	1144	*	Promoter (<=1kb)	11	116537740	116581447	43708	2	217342	ENSMUST00000082152.4	0	ENSMUSG00000020802	Ube2o	ubiquitin-conjugating enzyme E2O
391	merged_macsnarrowPeak_10702	0.302704	0.55022	0.276801	0.627161	0.141416	0.777589	chr11	116586732	116587297	566	*	Promoter (<=1kb)	11	116586432	116597333	10902	1	11298	ENSMUST00000142978.1	300	ENSMUSG00000020804	Aanat	arylalkylamine N-acetyltransferase
392	merged_macsnarrowPeak_10703	0.544647	0.23273	-0.000190259	0.999907	-0.190991	0.711446	chr11	116592400	116592861	462	*	Promoter (<=1kb)	11	116593687	116597545	3859	1	11298	ENSMUST00000021160.9	-826	ENSMUSG00000020804	Aanat	arylalkylamine N-acetyltransferase
393	merged_macsnarrowPeak_10705	1.11354	1.45741e-05	0.178365	0.724126	0.181813	0.613679	chr11	116615685	116616634	950	*	Intron (ENSMUST00000103029.9/217344, intron 1 of 18)	11	116598165	116624200	26036	2	217344	ENSMUST00000103029.9	7566	ENSMUSG00000020806	Rhbdf2	rhomboid 5 homolog 2
394	merged_macsnarrowPeak_10707	0.351319	0.113843	0.111867	0.764837	-0.209046	0.352164	chr11	116623528	116624554	1027	*	Promoter (<=1kb)	11	116598165	116624200	26036	2	217344	ENSMUST00000103029.9	0	ENSMUSG00000020806	Rhbdf2	rhomboid 5 homolog 2
395	merged_macsnarrowPeak_10709	0.604455	0.225406	0.162578	0.847278	0.202658	0.71802	chr11	116628807	116629071	265	*	Promoter (1-2kb)	11	116598169	116627019	28851	2	217344	ENSMUST00000103028.7	-1788	ENSMUSG00000020806	Rhbdf2	rhomboid 5 homolog 2
396	merged_macsnarrowPeak_1071	0.181109	0.388248	0.0469349	0.900887	-0.118331	0.575013	chr1	65178147	65179482	1336	*	Promoter (<=1kb)	1	65158616	65179181	20566	2	15926	ENSMUST00000097709.10	0	ENSMUSG00000025950	Idh1	isocitrate dehydrogenase 1 (NADP+), soluble
397	merged_macsnarrowPeak_10710	-0.0634598	0.937917	0.102428	0.914905	0.0215891	0.9783	chr11	116643347	116643705	359	*	Distal Intergenic	11	116653534	116668092	14559	1	100038570	ENSMUST00000148484.8	-9829	ENSMUSG00000075410	Prcd	photoreceptor disc component
398	merged_macsnarrowPeak_10712	-1.52405	1.82264e-05	-0.0496498	0.941585	-0.279959	0.395778	chr11	116669761	116670133	373	*	Promoter (1-2kb)	11	116671660	116675798	4139	1	66293	ENSMUST00000139934.7	-1527	ENSMUSG00000020812	Snhg16	small nucleolar RNA host gene 16
399	merged_macsnarrowPeak_10713	-0.363709	0.0366235	-0.24642	0.230197	-0.172307	0.316575	chr11	116671123	116671932	810	*	Promoter (<=1kb)	11	116671660	116675798	4139	1	66293	ENSMUST00000139934.7	0	ENSMUSG00000020812	Snhg16	small nucleolar RNA host gene 16
400	merged_macsnarrowPeak_10714	-0.350358	0.402743	-0.231056	0.632299	0.516249	0.0655187	chr11	116687632	116688483	852	*	Promoter (1-2kb)	11	116684916	116685917	1002	2	20446	ENSMUST00000129236.1	-1715	ENSMUSG00000057286	St6galnac2	ST6 (alpha-N-acetyl-neuraminyl-2,3-beta-galactosyl-1,3)-N-acetylgalactosaminide alpha-2,6-sialyltransferase 2
401	merged_macsnarrowPeak_10717	-0.260779	0.546141	0.146286	0.786737	0.286594	0.364522	chr11	116811178	116811705	528	*	Intron (ENSMUST00000021170.8/67622, intron 3 of 3)	11	116807913	116828003	20091	2	67622	ENSMUST00000150015.1	16298	ENSMUSG00000020814	Mxra7	matrix-remodelling associated 7
402	merged_macsnarrowPeak_1072	0.093644	0.694371	-0.124513	0.650784	-0.187393	0.293079	chr1	65186224	65187063	840	*	Promoter (<=1kb)	1	65158618	65186479	27862	2	15926	ENSMUST00000169032.7	0	ENSMUSG00000025950	Idh1	isocitrate dehydrogenase 1 (NADP+), soluble
403	merged_macsnarrowPeak_10720	0.240491	0.106708	0.0897612	0.721001	-0.183276	0.220964	chr11	116842520	116844097	1578	*	Promoter (<=1kb)	11	116837432	116843281	5850	2	107817	ENSMUST00000141735.7	0	ENSMUSG00000056962	Jmjd6	jumonji domain containing 6
404	merged_macsnarrowPeak_10721	0.0133209	0.956163	0.0580137	0.844002	-0.190221	0.210769	chr11	116852222	116854004	1783	*	Promoter (<=1kb)	11	116849901	116853094	3194	2	20382	ENSMUST00000092404.12	0	ENSMUSG00000034120	Srsf2	serine and arginine-rich splicing factor 2
405	merged_macsnarrowPeak_10722	0.348421	0.497234	0.355518	0.525716	0.349037	0.408995	chr11	116885327	116886095	769	*	Distal Intergenic	11	116868368	116873837	5470	1	69900	ENSMUST00000134106.1	16959	ENSMUSG00000020818	Mfsd11	major facilitator superfamily domain containing 11
406	merged_macsnarrowPeak_10723	-0.000400107	0.999785	0.0944518	0.91057	0.346731	0.41631	chr11	116918569	116919167	599	*	Promoter (<=1kb)	11	116918863	116986948	68086	1	268510	ENSMUST00000103027.9	0	ENSMUSG00000043857	Mgat5b	mannoside acetylglucosaminyltransferase 5, isoenzyme B
407	merged_macsnarrowPeak_10725	-0.000715417	0.999193	0.133519	0.840898	0.578994	0.0670196	chr11	117018347	117018762	416	*	Distal Intergenic	11	116973073	116986940	13868	1	268510	ENSMUST00000126757.1	45274	ENSMUSG00000043857	Mgat5b	mannoside acetylglucosaminyltransferase 5, isoenzyme B
408	merged_macsnarrowPeak_10728	0.481764	0.374559	0.240417	0.753587	-0.371344	0.454916	chr11	117072243	117072535	293	*	Distal Intergenic	11	117076008	117078955	2948	1	76972	ENSMUST00000232695.1	-3473	ENSMUSG00000086859	Snhg20	small nucleolar RNA host gene 20
409	merged_macsnarrowPeak_10729	-0.218937	0.519632	0.00721274	0.991638	-0.174925	0.548977	chr11	117076461	117077184	724	*	Promoter (<=1kb)	11	117076802	117078954	2153	1	102465258	ENSMUST00000182811.1	0	ENSMUSG00000104740	Mir6516	microRNA 6516
410	merged_macsnarrowPeak_10730	-0.256563	0.727069	0.345312	0.626989	0.254709	0.653206	chr11	117081704	117082044	341	*	Distal Intergenic	11	117077348	117077457	110	1	102465258	ENSMUST00000196236.1	4356	ENSMUSG00000104740	Mir6516	microRNA 6516
411	merged_macsnarrowPeak_10731	-1.61241	1.33725e-06	-0.0833404	0.884532	0.821219	0.000176365	chr11	117092650	117093185	536	*	Distal Intergenic	11	117077348	117077457	110	1	102465258	ENSMUST00000196236.1	15302	ENSMUSG00000104740	Mir6516	microRNA 6516
412	merged_macsnarrowPeak_10732	-0.0170817	0.978407	0.0679884	0.926167	-0.0498573	0.927045	chr11	117109540	117110088	549	*	Distal Intergenic	11	117115168	117152185	37018	1	74136	ENSMUST00000127090.7	-5080	ENSMUSG00000020823	Sec14l1	SEC14-like lipid binding 1
413	merged_macsnarrowPeak_10733	0.442975	0.00755312	0.108616	0.715753	-0.105245	0.628495	chr11	117114576	117115592	1017	*	Promoter (<=1kb)	11	117115168	117152185	37018	1	74136	ENSMUST00000127090.7	0	ENSMUSG00000020823	Sec14l1	SEC14-like lipid binding 1
414	merged_macsnarrowPeak_10735	-0.541487	0.226439	-0.516415	0.261826	-0.415291	0.262431	chr11	117174815	117175305	491	*	Distal Intergenic	11	117155069	117156475	1407	1	74136	ENSMUST00000153437.1	19746	ENSMUSG00000020823	Sec14l1	SEC14-like lipid binding 1
415	merged_macsnarrowPeak_10739	-0.408844	0.42235	0.0850535	0.911991	0.136789	0.779857	chr11	117238167	117238497	331	*	Intron (ENSMUST00000093907.10/53860, intron 2 of 11)	11	117232285	117362313	130029	1	53860	ENSMUST00000106354.8	5882	ENSMUSG00000059248	Septin9	septin 9
416	merged_macsnarrowPeak_1074	0.854996	0.0684297	-0.820705	0.152713	-0.612735	0.193581	chr1	66175018	66175494	477	*	Promoter (<=1kb)	1	66175273	66380617	205345	1	17756	ENSMUST00000156636.8	0	ENSMUSG00000015222	Map2	microtubule-associated protein 2
417	merged_macsnarrowPeak_10740	-0.472887	0.373933	-0.381591	0.494359	-0.151278	0.774585	chr11	117242898	117243215	318	*	Intron (ENSMUST00000093907.10/53860, intron 2 of 11)	11	117232285	117362313	130029	1	53860	ENSMUST00000106354.8	10613	ENSMUSG00000059248	Septin9	septin 9
418	merged_macsnarrowPeak_10744	0.00434951	0.991468	0.0498351	0.918279	-0.211446	0.379843	chr11	117265418	117266683	1266	*	Promoter (<=1kb)	11	117266246	117362313	96068	1	53860	ENSMUST00000019038.14	0	ENSMUSG00000059248	Septin9	septin 9
419	merged_macsnarrowPeak_10745	0.0016953	0.998498	0.418188	0.545515	0.0361581	0.964128	chr11	117267370	117267633	264	*	Promoter (1-2kb)	11	117266246	117362313	96068	1	53860	ENSMUST00000019038.14	1124	ENSMUSG00000059248	Septin9	septin 9
420	merged_macsnarrowPeak_10746	0.318948	0.220288	0.0670126	0.88575	0.26211	0.250052	chr11	117292344	117292946	603	*	Intron (ENSMUST00000093907.10/53860, intron 3 of 11)	11	117308154	117352212	44059	1	53860	ENSMUST00000153668.7	-15208	ENSMUSG00000059248	Septin9	septin 9
421	merged_macsnarrowPeak_10747	-0.813101	0.087307	-0.151912	0.844137	-0.436869	0.291778	chr11	117299558	117300163	606	*	Intron (ENSMUST00000093907.10/53860, intron 3 of 11)	11	117308154	117352212	44059	1	53860	ENSMUST00000153668.7	-7991	ENSMUSG00000059248	Septin9	septin 9
422	merged_macsnarrowPeak_10748	0.141521	0.793492	0.0831883	0.908278	0.386302	0.2517	chr11	117301736	117302502	767	*	Intron (ENSMUST00000093907.10/53860, intron 3 of 11)	11	117308154	117352212	44059	1	53860	ENSMUST00000153668.7	-5652	ENSMUSG00000059248	Septin9	septin 9
423	merged_macsnarrowPeak_10749	-0.535268	0.181349	-0.0850677	0.899009	-0.165309	0.6811	chr11	117306486	117306933	448	*	Promoter (1-2kb)	11	117308154	117352212	44059	1	53860	ENSMUST00000153668.7	-1221	ENSMUSG00000059248	Septin9	septin 9
424	merged_macsnarrowPeak_1075	0.505678	0.11415	-1.07931	0.000156955	-0.00886506	0.986924	chr1	66552475	66552995	521	*	Intron (ENSMUST00000061620.16/329178, intron 21 of 64)	1	66468447	66695596	227150	1	329178	ENSMUST00000212557.2	84028	ENSMUSG00000055567	Unc80	unc-80, NALCN activator
425	merged_macsnarrowPeak_10750	0.0263416	0.962342	0.716604	0.022251	0.241692	0.47255	chr11	117307868	117308792	925	*	Promoter (<=1kb)	11	117308154	117352212	44059	1	53860	ENSMUST00000153668.7	0	ENSMUSG00000059248	Septin9	septin 9
426	merged_macsnarrowPeak_10751	-0.340556	0.539118	0.308452	0.588017	0.07731	0.89425	chr11	117311305	117311754	450	*	Intron (ENSMUST00000093907.10/53860, intron 3 of 11)	11	117308154	117352212	44059	1	53860	ENSMUST00000153668.7	3151	ENSMUSG00000059248	Septin9	septin 9
427	merged_macsnarrowPeak_10752	-0.857961	0.132115	0.00109518	0.9995	0.269673	0.592794	chr11	117314120	117314320	201	*	Intron (ENSMUST00000093907.10/53860, intron 3 of 11)	11	117308154	117352212	44059	1	53860	ENSMUST00000153668.7	5966	ENSMUSG00000059248	Septin9	septin 9
428	merged_macsnarrowPeak_10754	-0.00224415	0.994384	0.431458	0.0175161	-0.139521	0.479762	chr11	117318757	117320671	1915	*	Intron (ENSMUST00000093907.10/53860, intron 3 of 11)	11	117326433	117356376	29944	1	53860	ENSMUST00000127383.7	-5762	ENSMUSG00000059248	Septin9	septin 9
429	merged_macsnarrowPeak_10755	-0.22789	0.144835	0.146427	0.461931	-0.0784431	0.658089	chr11	117325369	117327368	2000	*	Promoter (<=1kb)	11	117326433	117356376	29944	1	53860	ENSMUST00000127383.7	0	ENSMUSG00000059248	Septin9	septin 9
430	merged_macsnarrowPeak_10756	0.42831	0.133478	0.543034	0.058918	0.198707	0.504634	chr11	117332093	117332615	523	*	Promoter (<=1kb)	11	117332345	117362324	29980	1	53860	ENSMUST00000106349.1	0	ENSMUSG00000059248	Septin9	septin 9
431	merged_macsnarrowPeak_10757	0.0487991	0.906089	0.165662	0.680028	0.226343	0.395784	chr11	117334023	117334584	562	*	Promoter (1-2kb)	11	117332428	117361629	29202	1	53860	ENSMUST00000155331.7	1595	ENSMUSG00000059248	Septin9	septin 9
432	merged_macsnarrowPeak_10758	-0.326357	0.601368	-0.122026	0.887719	0.227856	0.655995	chr11	117337834	117338039	206	*	Intron (ENSMUST00000093907.10/53860, intron 3 of 11)	11	117332428	117361629	29202	1	53860	ENSMUST00000155331.7	5406	ENSMUSG00000059248	Septin9	septin 9
433	merged_macsnarrowPeak_10760	0.0120894	0.985171	0.0956536	0.89586	0.163451	0.716337	chr11	117349359	117349967	609	*	Intron (ENSMUST00000093907.10/53860, intron 3 of 11)	11	117353180	117356999	3820	1	53860	ENSMUST00000134852.1	-3213	ENSMUSG00000059248	Septin9	septin 9
434	merged_macsnarrowPeak_10761	0.273308	0.464124	0.0107409	0.990038	-0.147789	0.691546	chr11	117358069	117358578	510	*	Promoter (<=1kb)	11	117359360	117360866	1507	1	53860	ENSMUST00000129387.1	-782	ENSMUSG00000059248	Septin9	septin 9
435	merged_macsnarrowPeak_1077	-0.0516941	0.845511	-0.0888604	0.77322	-0.197904	0.263521	chr1	66700622	66701501	880	*	Promoter (<=1kb)	1	66700831	66715194	14364	1	66646	ENSMUST00000151016.1	0	ENSMUSG00000026005	Rpe	ribulose-5-phosphate-3-epimerase
436	merged_macsnarrowPeak_10770	-0.498026	0.134353	0.30992	0.39344	0.163209	0.618214	chr11	117482415	117483466	1052	*	Promoter (<=1kb)	11	117484368	117489014	4647	1	432615	ENSMUST00000092394.3	-902	ENSMUSG00000069588	Gm11733	predicted gene 11733
437	merged_macsnarrowPeak_10772	-0.043049	0.938501	-0.0129938	0.988094	-0.0424325	0.933085	chr11	117598489	117599773	1285	*	Distal Intergenic	11	117611247	117613857	2611	1	78403	ENSMUST00000155384.1	-11474	NA	2900041M22Rik	RIKEN cDNA 2900041M22 gene
438	merged_macsnarrowPeak_10773	-0.525482	0.120788	-0.0575582	0.925457	-0.210901	0.515418	chr11	117611076	117611566	491	*	Promoter (<=1kb)	11	117611247	117613857	2611	1	78403	ENSMUST00000155384.1	0	NA	2900041M22Rik	RIKEN cDNA 2900041M22 gene
439	merged_macsnarrowPeak_10774	-0.335215	0.278972	0.0243964	0.966959	0.0946581	0.77614	chr11	117638610	117640048	1439	*	Distal Intergenic	11	117654289	117763437	109149	1	217351	ENSMUST00000026658.12	-14241	ENSMUSG00000025571	Tnrc6c	trinucleotide repeat containing 6C
440	merged_macsnarrowPeak_10775	-0.0793862	0.697736	-0.0248159	0.942573	-0.189976	0.217199	chr11	117653931	117655495	1565	*	Promoter (<=1kb)	11	117654289	117763437	109149	1	217351	ENSMUST00000026658.12	0	ENSMUSG00000025571	Tnrc6c	trinucleotide repeat containing 6C
441	merged_macsnarrowPeak_10776	-0.0451731	0.943061	0.315468	0.526024	0.129207	0.785718	chr11	117655823	117656097	275	*	Promoter (1-2kb)	11	117654813	117763439	108627	1	217351	ENSMUST00000106344.7	1010	ENSMUSG00000025571	Tnrc6c	trinucleotide repeat containing 6C
442	merged_macsnarrowPeak_10780	0.177119	0.66715	-0.161921	0.74304	0.119613	0.749482	chr11	117685567	117686592	1026	*	Intron (ENSMUST00000026658.12/217351, intron 1 of 21)	11	117654813	117763439	108627	1	217351	ENSMUST00000106344.7	30754	ENSMUSG00000025571	Tnrc6c	trinucleotide repeat containing 6C
443	merged_macsnarrowPeak_10785	-0.252196	0.525464	-0.0913938	0.878417	0.0438776	0.925377	chr11	117777161	117777422	262	*	Promoter (2-3kb)	11	117765988	117779648	13661	2	217353	ENSMUST00000131606.7	2226	ENSMUSG00000025572	Tmc6	transmembrane channel-like gene family 6
444	merged_macsnarrowPeak_10786	0.148782	0.3948	0.0143776	0.967893	-0.1781	0.231952	chr11	117780387	117781809	1423	*	Promoter (<=1kb)	11	117765988	117780639	14652	2	217353	ENSMUST00000026659.9	0	ENSMUSG00000025572	Tmc6	transmembrane channel-like gene family 6
445	merged_macsnarrowPeak_10787	0.171774	0.506178	0.210521	0.439496	0.128891	0.583116	chr11	117781991	117782509	519	*	Promoter (<=1kb)	11	117778938	117782198	3261	2	217353	ENSMUST00000152304.1	0	ENSMUSG00000025572	Tmc6	transmembrane channel-like gene family 6
446	merged_macsnarrowPeak_10788	0.331051	0.298823	0.0229014	0.97226	-0.0817182	0.832856	chr11	117783193	117783508	316	*	Promoter (<=1kb)	11	117782658	117793083	10426	1	217356	ENSMUST00000119455.1	535	ENSMUSG00000050106	Tmc8	transmembrane channel-like gene family 8
447	merged_macsnarrowPeak_10789	0.289066	0.644922	-0.0184419	0.988174	0.0344866	0.962922	chr11	117786436	117786558	123	*	Exon (ENSMUST00000050874.13/217356, exon 8 of 16)	11	117782658	117793083	10426	1	217356	ENSMUST00000119455.1	3778	ENSMUSG00000050106	Tmc8	transmembrane channel-like gene family 8
448	merged_macsnarrowPeak_1079	0.37707	0.413947	-0.111677	0.882549	0.266264	0.520307	chr1	66816054	66816260	207	*	Promoter (1-2kb)	1	66719363	66817546	98184	2	68691	ENSMUST00000068168.9	1286	ENSMUSG00000026004	Kansl1l	KAT8 regulatory NSL complex subunit 1-like
449	merged_macsnarrowPeak_10791	1.06333	0.00953125	0.193842	0.811436	1.01962	0.00478525	chr11	117794102	117794477	376	*	Promoter (2-3kb)	11	117791188	117792613	1426	1	217356	ENSMUST00000156458.1	2914	ENSMUSG00000050106	Tmc8	transmembrane channel-like gene family 8
450	merged_macsnarrowPeak_10794	0.250406	0.306194	0.220472	0.460822	-0.13623	0.596403	chr11	117809453	117811065	1613	*	Promoter (<=1kb)	11	117809668	117814283	4616	1	20973	ENSMUST00000026649.13	0	ENSMUSG00000048277	Syngr2	synaptogyrin 2
451	merged_macsnarrowPeak_10795	0.802123	0.014762	-0.114625	0.867323	-0.288122	0.449748	chr11	117824605	117824981	377	*	Promoter (<=1kb)	11	117824834	117825817	984	2	21877	ENSMUST00000150027.1	836	ENSMUSG00000025574	Tk1	thymidine kinase 1
452	merged_macsnarrowPeak_10797	-0.957866	0.000537834	-0.150676	0.727651	-0.0777226	0.829979	chr11	117828215	117828619	405	*	Promoter (2-3kb)	11	117815526	117826092	10567	2	21877	ENSMUST00000026661.3	-2123	ENSMUSG00000025574	Tk1	thymidine kinase 1
453	merged_macsnarrowPeak_10798	-0.166189	0.398906	-0.0524616	0.872762	-0.10874	0.568659	chr11	117831954	117832831	878	*	Promoter (<=1kb)	11	117832104	117835417	3314	1	71562	ENSMUST00000139945.7	0	ENSMUSG00000017718	Afmid	arylformamidase
454	merged_macsnarrowPeak_10799	0.314957	0.0554778	-0.101201	0.716197	-0.222875	0.171029	chr11	117848365	117849508	1144	*	Promoter (<=1kb)	11	117849251	117855732	6482	1	11799	ENSMUST00000081387.10	0	ENSMUSG00000017716	Birc5	baculoviral IAP repeat-containing 5
455	merged_macsnarrowPeak_108	-0.296254	0.48014	-0.0656239	0.919677	-0.310076	0.329569	chr1	20912546	20912976	431	*	Intron (ENSMUST00000189400.6/74229, intron 1 of 2)	1	20917840	20939055	21216	1	74229	ENSMUST00000068880.13	-4864	ENSMUSG00000025931	Paqr8	progestin and adipoQ receptor family member VIII
456	merged_macsnarrowPeak_1080	0.289359	0.120242	-0.15474	0.587064	-0.312163	0.0760307	chr1	66816816	66818199	1384	*	Promoter (<=1kb)	1	66719363	66817546	98184	2	68691	ENSMUST00000068168.9	0	ENSMUSG00000026004	Kansl1l	KAT8 regulatory NSL complex subunit 1-like
457	merged_macsnarrowPeak_10801	0.480676	0.211752	-0.0677079	0.928319	-0.172581	0.692225	chr11	117870784	117871096	313	*	Promoter (<=1kb)	11	117869724	117871911	2188	2	71776	ENSMUST00000138354.1	815	ENSMUSG00000017713	Tha1	threonine aldolase 1
458	merged_macsnarrowPeak_10802	-0.00802511	0.978677	-0.116907	0.670796	0.141554	0.451898	chr11	117871482	117872739	1258	*	Promoter (<=1kb)	11	117869724	117871911	2188	2	71776	ENSMUST00000138354.1	0	ENSMUSG00000017713	Tha1	threonine aldolase 1
459	merged_macsnarrowPeak_10803	-0.352639	0.226552	-0.324205	0.305689	-0.267663	0.286672	chr11	117878140	117878811	672	*	Intron (ENSMUST00000125607.1/ENSMUST00000125607.1, intron 3 of 3)	11	117867952	117873481	5530	2	71776	ENSMUST00000153989.1	-4659	ENSMUSG00000017713	Tha1	threonine aldolase 1
460	merged_macsnarrowPeak_10805	-0.456341	0.27605	0.094116	0.884763	0.702122	0.00906149	chr11	117891587	117892635	1049	*	Distal Intergenic	11	117867952	117873481	5530	2	71776	ENSMUST00000153989.1	-18106	ENSMUSG00000017713	Tha1	threonine aldolase 1
461	merged_macsnarrowPeak_10807	0.382632	0.391146	0.289119	0.587022	0.157556	0.734513	chr11	117912628	117913101	474	*	Distal Intergenic	11	117867952	117873481	5530	2	71776	ENSMUST00000153989.1	-39147	ENSMUSG00000017713	Tha1	threonine aldolase 1
462	merged_macsnarrowPeak_10811	-0.457102	0.0338024	-0.0689636	0.860122	-0.114252	0.637946	chr11	117952016	117952737	722	*	Distal Intergenic	11	117966079	117969186	3108	2	12702	ENSMUST00000054002.3	16449	ENSMUSG00000053113	Socs3	suppressor of cytokine signaling 3
463	merged_macsnarrowPeak_10812	-0.144127	0.793311	0.347627	0.449549	-0.0908807	0.852683	chr11	117954145	117954449	305	*	Distal Intergenic	11	117966079	117969186	3108	2	12702	ENSMUST00000054002.3	14737	ENSMUSG00000053113	Socs3	suppressor of cytokine signaling 3
464	merged_macsnarrowPeak_10813	0.0183375	0.958375	0.0512171	0.905038	-0.35359	0.0588493	chr11	117963278	117963917	640	*	Distal Intergenic	11	117966079	117969186	3108	2	12702	ENSMUST00000054002.3	5269	ENSMUSG00000053113	Socs3	suppressor of cytokine signaling 3
465	merged_macsnarrowPeak_10814	-0.948525	0.0258428	-0.0115819	0.991495	-0.737639	0.0354599	chr11	117965645	117965880	236	*	Distal Intergenic	11	117966079	117969186	3108	2	12702	ENSMUST00000054002.3	3306	ENSMUSG00000053113	Socs3	suppressor of cytokine signaling 3
466	merged_macsnarrowPeak_10815	-0.241479	0.234523	-0.15263	0.593688	-0.423919	0.00973433	chr11	117968908	117970288	1381	*	Promoter (<=1kb)	11	117966079	117969186	3108	2	12702	ENSMUST00000054002.3	0	ENSMUSG00000053113	Socs3	suppressor of cytokine signaling 3
467	merged_macsnarrowPeak_10816	-0.125639	0.664889	0.222424	0.404487	0.0281525	0.930533	chr11	117986447	117987343	897	*	Promoter (<=1kb)	11	117986885	118024011	37127	1	74451	ENSMUST00000017859.9	0	ENSMUSG00000017715	Pgs1	phosphatidylglycerophosphate synthase 1
468	merged_macsnarrowPeak_10817	2.03013	2.39022e-08	0.406949	0.542311	0.131986	0.844185	chr11	117991805	117992071	267	*	Intron (ENSMUST00000132676.7/74451, intron 1 of 9)	11	117986885	118024011	37127	1	74451	ENSMUST00000017859.9	4920	ENSMUSG00000017715	Pgs1	phosphatidylglycerophosphate synthase 1
469	merged_macsnarrowPeak_1082	0.378065	0.0706583	0.211563	0.445321	-0.0240059	0.9422	chr1	66862709	66863539	831	*	Promoter (<=1kb)	1	66830839	66863277	32439	2	11363	ENSMUST00000027153.5	0	ENSMUSG00000026003	Acadl	acyl-Coenzyme A dehydrogenase, long-chain
470	merged_macsnarrowPeak_10820	-0.254586	0.365347	0.129284	0.728811	0.136761	0.602092	chr11	118014292	118015058	767	*	Promoter (1-2kb)	11	118012343	118024011	11669	1	74451	ENSMUST00000155507.1	1949	ENSMUSG00000017715	Pgs1	phosphatidylglycerophosphate synthase 1
471	merged_macsnarrowPeak_10821	0.0266208	0.963373	0.0600084	0.930822	0.376184	0.225824	chr11	118015333	118015717	385	*	Promoter (2-3kb)	11	118012343	118024011	11669	1	74451	ENSMUST00000155507.1	2990	ENSMUSG00000017715	Pgs1	phosphatidylglycerophosphate synthase 1
472	merged_macsnarrowPeak_10822	0.46771	0.414559	-0.189688	0.828812	-0.100397	0.885455	chr11	118021571	118022185	615	*	3' UTR	11	118012343	118024011	11669	1	74451	ENSMUST00000155507.1	9228	ENSMUSG00000017715	Pgs1	phosphatidylglycerophosphate synthase 1
473	merged_macsnarrowPeak_10826	1.78003	8.53972e-09	0.25502	0.689271	0.23412	0.62191	chr11	118102862	118103239	378	*	Intron (ENSMUST00000084803.11/69926, intron 20 of 80)	11	118087327	118093702	6376	2	69926	ENSMUST00000018719.3	-9160	ENSMUSG00000033987	Dnah17	dynein, axonemal, heavy chain 17
474	merged_macsnarrowPeak_10827	1.16116	3.46924e-05	0.174865	0.759423	-0.0282721	0.9588	chr11	118103830	118104408	579	*	Intron (ENSMUST00000084803.11/69926, intron 19 of 80)	11	118087327	118093702	6376	2	69926	ENSMUST00000018719.3	-10128	ENSMUSG00000033987	Dnah17	dynein, axonemal, heavy chain 17
475	merged_macsnarrowPeak_10829	0.289873	0.583291	0.596373	0.195784	0.0718299	0.905389	chr11	118129753	118130426	674	*	Promoter (<=1kb)	11	118023076	118130634	107559	2	69926	ENSMUST00000132685.8	208	ENSMUSG00000033987	Dnah17	dynein, axonemal, heavy chain 17
476	merged_macsnarrowPeak_10831	-1.06597	0.000308922	-0.30291	0.420753	-0.17628	0.591121	chr11	118143797	118144094	298	*	Intron (ENSMUST00000100181.10/19157, intron 12 of 13)	11	118023076	118130634	107559	2	69926	ENSMUST00000132685.8	-13163	ENSMUSG00000033987	Dnah17	dynein, axonemal, heavy chain 17
477	merged_macsnarrowPeak_10832	-0.240968	0.140798	-0.0388815	0.903655	-0.103846	0.558006	chr11	118145613	118146750	1138	*	Intron (ENSMUST00000100181.10/19157, intron 12 of 13)	11	118023076	118130634	107559	2	69926	ENSMUST00000132685.8	-14979	ENSMUSG00000033987	Dnah17	dynein, axonemal, heavy chain 17
478	merged_macsnarrowPeak_10838	-0.0878783	0.892841	-0.00928483	0.992831	0.241701	0.585966	chr11	118203279	118203736	458	*	Intron (ENSMUST00000100181.10/19157, intron 1 of 13)	11	118164166	118212742	48577	2	19157	ENSMUST00000106302.8	9006	ENSMUSG00000017132	Cyth1	cytohesin 1
479	merged_macsnarrowPeak_10839	-0.150915	0.830698	0.265867	0.690692	0.483778	0.238318	chr11	118207452	118207780	329	*	Intron (ENSMUST00000100181.10/19157, intron 1 of 13)	11	118164166	118212742	48577	2	19157	ENSMUST00000106302.8	4962	ENSMUSG00000017132	Cyth1	cytohesin 1
480	merged_macsnarrowPeak_10842	1.59571	6.54843e-05	0.219859	0.801394	0.156928	0.813432	chr11	118212690	118212936	247	*	Promoter (<=1kb)	11	118164166	118212742	48577	2	19157	ENSMUST00000106302.8	0	ENSMUSG00000017132	Cyth1	cytohesin 1
481	merged_macsnarrowPeak_10844	0.660304	0.243996	0.545127	0.401086	0.429672	0.414953	chr11	118220788	118221060	273	*	Promoter (1-2kb)	11	118185427	118219025	33599	2	19157	ENSMUST00000131115.1	-1763	ENSMUSG00000017132	Cyth1	cytohesin 1
482	merged_macsnarrowPeak_10845	-1.08594	0.00182227	0.329543	0.399638	0.190862	0.579719	chr11	118222554	118223262	709	*	Intron (ENSMUST00000100181.10/19157, intron 1 of 13)	11	118185427	118219025	33599	2	19157	ENSMUST00000131115.1	-3529	ENSMUSG00000017132	Cyth1	cytohesin 1
483	merged_macsnarrowPeak_10846	0.075306	0.860051	0.224754	0.54914	0.422351	0.0757808	chr11	118225499	118226288	790	*	Promoter (<=1kb)	11	118184972	118226979	42008	2	19157	ENSMUST00000141243.7	691	ENSMUSG00000017132	Cyth1	cytohesin 1
484	merged_macsnarrowPeak_10847	0.299869	0.60578	0.241812	0.735139	-0.224369	0.672406	chr11	118226873	118227254	382	*	Promoter (<=1kb)	11	118184972	118226979	42008	2	19157	ENSMUST00000141243.7	0	ENSMUSG00000017132	Cyth1	cytohesin 1
485	merged_macsnarrowPeak_10848	-0.248915	0.499438	-0.251752	0.513256	-0.0952834	0.795597	chr11	118227675	118227944	270	*	Promoter (<=1kb)	11	118184972	118226979	42008	2	19157	ENSMUST00000141243.7	-696	ENSMUSG00000017132	Cyth1	cytohesin 1
486	merged_macsnarrowPeak_10849	-0.493439	0.0140215	-0.441062	0.0341113	-0.191309	0.343659	chr11	118232286	118232860	575	*	Intron (ENSMUST00000100181.10/19157, intron 1 of 13)	11	118184972	118226979	42008	2	19157	ENSMUST00000141243.7	-5307	ENSMUSG00000017132	Cyth1	cytohesin 1
487	merged_macsnarrowPeak_1085	0.288573	0.626559	-0.128549	0.88453	0.139594	0.815895	chr1	66895820	66896771	952	*	Distal Intergenic	1	66830839	66863277	32439	2	11363	ENSMUST00000027153.5	-32543	ENSMUSG00000026003	Acadl	acyl-Coenzyme A dehydrogenase, long-chain
488	merged_macsnarrowPeak_10850	-0.405523	0.233147	0.322484	0.37208	-0.0538212	0.898338	chr11	118236633	118237444	812	*	Intron (ENSMUST00000100181.10/19157, intron 1 of 13)	11	118184972	118226979	42008	2	19157	ENSMUST00000141243.7	-9654	ENSMUSG00000017132	Cyth1	cytohesin 1
489	merged_macsnarrowPeak_10852	-1.12863	0.000350817	-0.459585	0.207262	-0.212931	0.531695	chr11	118245203	118245417	215	*	Intron (ENSMUST00000100181.10/19157, intron 1 of 13)	11	118132019	118248502	116484	2	19157	ENSMUST00000100181.10	3085	ENSMUSG00000017132	Cyth1	cytohesin 1
490	merged_macsnarrowPeak_10853	0.507917	0.00164483	-0.0258119	0.949581	-0.238146	0.192517	chr11	118248124	118249045	922	*	Promoter (<=1kb)	11	118132019	118248502	116484	2	19157	ENSMUST00000100181.10	0	ENSMUSG00000017132	Cyth1	cytohesin 1
491	merged_macsnarrowPeak_10854	-0.315825	0.337615	-0.0998523	0.840898	0.270842	0.307875	chr11	118259967	118260667	701	*	Promoter (2-3kb)	11	118260854	118263284	2431	2	72344	ENSMUST00000148998.1	2617	ENSMUSG00000033909	Usp36	ubiquitin specific peptidase 36
492	merged_macsnarrowPeak_10855	-0.340964	0.431544	0.164016	0.764482	0.150226	0.704769	chr11	118265815	118266988	1174	*	Promoter (<=1kb)	11	118259654	118266048	6395	2	72344	ENSMUST00000141647.7	0	ENSMUSG00000033909	Usp36	ubiquitin specific peptidase 36
493	merged_macsnarrowPeak_10856	-0.134257	0.448682	-0.047631	0.87334	-0.171922	0.251427	chr11	118289932	118290691	760	*	Promoter (<=1kb)	11	118259651	118290231	30581	2	72344	ENSMUST00000106296.8	0	ENSMUSG00000033909	Usp36	ubiquitin specific peptidase 36
494	merged_macsnarrowPeak_10860	-0.0607313	0.906634	-0.283414	0.516415	-0.207889	0.557525	chr11	118337377	118338029	653	*	Intron (ENSMUST00000017610.9/21858, intron 1 of 4)	11	118332360	118342500	10141	2	58251	ENSMUST00000103024.3	4471	ENSMUSG00000076433	Cep295nl	CEP295 N-terminal like
495	merged_macsnarrowPeak_10862	0.408158	0.273895	0.0111995	0.990942	0.142358	0.742436	chr11	118348465	118349268	804	*	Intron (ENSMUST00000017610.9/21858, intron 1 of 4)	11	118332360	118342500	10141	2	58251	ENSMUST00000103024.3	-5965	ENSMUSG00000076433	Cep295nl	CEP295 N-terminal like
496	merged_macsnarrowPeak_10863	0.0199872	0.951297	-0.0659862	0.859948	-0.0544265	0.842106	chr11	118354880	118355640	761	*	Promoter (<=1kb)	11	118301069	118355506	54438	2	21858	ENSMUST00000017610.9	0	ENSMUSG00000017466	Timp2	tissue inhibitor of metalloproteinase 2
497	merged_macsnarrowPeak_10864	0.0946824	0.896989	0.0276196	0.978694	0.407157	0.353971	chr11	118360702	118361252	551	*	Distal Intergenic	11	118303701	118355740	52040	2	21858	ENSMUST00000155707.2	-4962	ENSMUSG00000017466	Timp2	tissue inhibitor of metalloproteinase 2
498	merged_macsnarrowPeak_10866	0.716233	0.166912	-0.0138463	0.991638	-0.102837	0.886762	chr11	118379408	118380038	631	*	Distal Intergenic	11	118392751	118398151	5401	2	19039	ENSMUST00000144529.1	18113	ENSMUSG00000033880	Lgals3bp	lectin, galactoside-binding, soluble, 3 binding protein
499	merged_macsnarrowPeak_10867	-0.352576	0.156006	-0.0596358	0.892546	0.00200876	0.99588	chr11	118401660	118402369	710	*	Promoter (<=1kb)	11	118392751	118402092	9342	2	19039	ENSMUST00000043722.9	0	ENSMUSG00000033880	Lgals3bp	lectin, galactoside-binding, soluble, 3 binding protein
500	merged_macsnarrowPeak_10868	0.266983	0.120186	-0.0440229	0.900887	-0.249208	0.119011	chr11	118418567	118419475	909	*	Promoter (<=1kb)	11	118406289	118419052	12764	2	76025	ENSMUST00000106288.7	0	ENSMUSG00000025575	Cant1	calcium activated nucleotidase 1
501	merged_macsnarrowPeak_10869	0.815518	0.133577	0.491799	0.485404	1.20469	0.00361692	chr11	118428025	118428909	885	*	Promoter (<=1kb)	11	118428203	118443843	15641	1	56745	ENSMUST00000124861.1	0	ENSMUSG00000017446	C1qtnf1	C1q and tumor necrosis factor related protein 1
502	merged_macsnarrowPeak_10874	-0.169079	0.43387	-0.146145	0.591353	-0.205895	0.260237	chr11	118476617	118477326	710	*	Promoter (<=1kb)	11	118476829	118489209	12381	1	217364	ENSMUST00000135383.8	0	ENSMUSG00000033857	Engase	endo-beta-N-acetylglucosaminidase
503	merged_macsnarrowPeak_1088	-0.106482	0.841731	-0.139937	0.819551	-0.192206	0.630521	chr1	66987510	66988182	673	*	Distal Intergenic	1	67007018	67021065	14048	2	14768	ENSMUST00000133508.1	32883	ENSMUSG00000026000	Lancl1	LanC (bacterial lantibiotic synthetase component C)-like 1
504	merged_macsnarrowPeak_10881	-0.577113	0.120788	-0.092606	0.880516	0.201126	0.564056	chr11	118992674	118993275	602	*	3' UTR	11	118988216	118993221	5006	1	238011	ENSMUST00000106273.2	4458	ENSMUSG00000046697	Enpp7	ectonucleotide pyrophosphatase/phosphodiesterase 7
505	merged_macsnarrowPeak_10882	0.363455	0.473693	0.31625	0.583502	0.0267098	0.967465	chr11	118998554	118999108	555	*	Distal Intergenic	11	118988216	118993221	5006	1	238011	ENSMUST00000106273.2	10338	ENSMUSG00000046697	Enpp7	ectonucleotide pyrophosphatase/phosphodiesterase 7
506	merged_macsnarrowPeak_10884	-0.0452118	0.886384	0.27991	0.26511	-0.0634306	0.822061	chr11	119022713	119023987	1275	*	Promoter (<=1kb)	11	119022962	119031270	8309	1	12416	ENSMUST00000026662.7	0	ENSMUSG00000025577	Cbx2	chromobox 2
507	merged_macsnarrowPeak_10885	0.124345	0.831373	0.0861083	0.913559	-0.160742	0.743684	chr11	119034072	119034658	587	*	Distal Intergenic	11	119039053	119040831	1779	2	30951	ENSMUST00000128019.1	6173	ENSMUSG00000025578	Cbx8	chromobox 8
508	merged_macsnarrowPeak_10886	0.126748	0.515999	-0.104938	0.687797	-0.266285	0.0747013	chr11	119040578	119041704	1127	*	Promoter (<=1kb)	11	119036305	119040969	4665	2	30951	ENSMUST00000026663.7	0	ENSMUSG00000025578	Cbx8	chromobox 8
509	merged_macsnarrowPeak_10888	0.115317	0.880005	0.493652	0.399638	0.350223	0.472412	chr11	119047391	119047756	366	*	Distal Intergenic	11	119036305	119040969	4665	2	30951	ENSMUST00000026663.7	-6422	ENSMUSG00000025578	Cbx8	chromobox 8
510	merged_macsnarrowPeak_10889	-0.341561	0.576828	0.095108	0.912687	0.368113	0.393972	chr11	119050464	119050647	184	*	Distal Intergenic	11	119036305	119040969	4665	2	30951	ENSMUST00000026663.7	-9495	ENSMUSG00000025578	Cbx8	chromobox 8
511	merged_macsnarrowPeak_10890	0.0136569	0.984817	-0.0569862	0.946843	0.28319	0.510038	chr11	119052001	119052162	162	*	Distal Intergenic	11	119036305	119040969	4665	2	30951	ENSMUST00000026663.7	-11032	ENSMUSG00000025578	Cbx8	chromobox 8
512	merged_macsnarrowPeak_10891	0.0354224	0.912797	0.0314481	0.942094	-0.179363	0.391461	chr11	119053245	119053667	423	*	Distal Intergenic	11	119036305	119040969	4665	2	30951	ENSMUST00000026663.7	-12276	ENSMUSG00000025578	Cbx8	chromobox 8
513	merged_macsnarrowPeak_10892	0.409238	0.243508	0.499249	0.163517	0.0854452	0.84539	chr11	119056566	119057190	625	*	Distal Intergenic	11	119036305	119040969	4665	2	30951	ENSMUST00000026663.7	-15597	ENSMUSG00000025578	Cbx8	chromobox 8
514	merged_macsnarrowPeak_10894	-0.345351	0.190795	-0.100895	0.814373	-0.341383	0.121052	chr11	119075666	119076431	766	*	Distal Intergenic	11	119077573	119086221	8649	2	12418	ENSMUST00000026665.7	9790	ENSMUSG00000039989	Cbx4	chromobox 4
515	merged_macsnarrowPeak_10895	0.230481	0.409383	0.494869	0.0387136	0.349611	0.0924321	chr11	119083602	119084229	628	*	Promoter (1-2kb)	11	119077573	119086221	8649	2	12418	ENSMUST00000026665.7	1992	ENSMUSG00000039989	Cbx4	chromobox 4
516	merged_macsnarrowPeak_10896	0.038059	0.876079	0.0898969	0.744476	-0.210443	0.180824	chr11	119085411	119086631	1221	*	Promoter (<=1kb)	11	119077573	119086221	8649	2	12418	ENSMUST00000026665.7	0	ENSMUSG00000039989	Cbx4	chromobox 4
517	merged_macsnarrowPeak_10897	0.424882	0.33998	0.0607658	0.94059	-0.323826	0.426919	chr11	119091521	119091846	326	*	Distal Intergenic	11	119081373	119086221	4849	2	12418	ENSMUST00000145058.1	-5300	ENSMUSG00000039989	Cbx4	chromobox 4
518	merged_macsnarrowPeak_1090	-0.0534899	0.858705	0.0524504	0.893683	-0.0570452	0.832304	chr1	67038470	67039351	882	*	Promoter (<=1kb)	1	67000517	67038865	38349	2	14768	ENSMUST00000027149.11	0	ENSMUSG00000026000	Lancl1	LanC (bacterial lantibiotic synthetase component C)-like 1
519	merged_macsnarrowPeak_10902	-0.284628	0.647804	-0.729834	0.145645	-0.220534	0.669926	chr11	119128114	119128417	304	*	Intron (ENSMUST00000144096.1/ENSMUST00000144096.1, intron 2 of 5)	11	119154076	119154137	62	2	102465563	ENSMUST00000183965.1	25720	ENSMUSG00000098704	Mir6934	microRNA 6934
520	merged_macsnarrowPeak_10903	-0.752556	0.0199273	-0.24305	0.575179	-0.367633	0.203535	chr11	119133697	119134265	569	*	Intron (ENSMUST00000144096.1/ENSMUST00000144096.1, intron 2 of 5)	11	119154076	119154137	62	2	102465563	ENSMUST00000183965.1	19872	ENSMUSG00000098704	Mir6934	microRNA 6934
521	merged_macsnarrowPeak_10904	-0.0443373	0.952226	0.198075	0.780275	0.206649	0.678738	chr11	119134635	119135080	446	*	Intron (ENSMUST00000144096.1/ENSMUST00000144096.1, intron 2 of 5)	11	119154076	119154137	62	2	102465563	ENSMUST00000183965.1	19057	ENSMUSG00000098704	Mir6934	microRNA 6934
522	merged_macsnarrowPeak_10905	-0.724726	0.0167893	0.0101138	0.989259	0.0398786	0.924777	chr11	119143264	119144080	817	*	3' UTR	11	119154076	119154137	62	2	102465563	ENSMUST00000183965.1	10057	ENSMUSG00000098704	Mir6934	microRNA 6934
523	merged_macsnarrowPeak_10906	0.139053	0.820196	0.162166	0.81782	0.063762	0.915999	chr11	119150818	119151447	630	*	Promoter (2-3kb)	11	119154076	119154137	62	2	102465563	ENSMUST00000183965.1	2690	ENSMUSG00000098704	Mir6934	microRNA 6934
524	merged_macsnarrowPeak_10908	-0.423729	0.279657	-0.209253	0.667316	0.210978	0.543726	chr11	119162992	119163284	293	*	Intron (ENSMUST00000036113.3/207592, intron 3 of 11)	11	119154076	119154137	62	2	102465563	ENSMUST00000183965.1	-8855	ENSMUSG00000098704	Mir6934	microRNA 6934
525	merged_macsnarrowPeak_10909	-0.361723	0.133326	-0.188923	0.56651	-0.222857	0.341429	chr11	119165864	119166517	654	*	Intron (ENSMUST00000036113.3/207592, intron 3 of 11)	11	119154076	119154137	62	2	102465563	ENSMUST00000183965.1	-11727	ENSMUSG00000098704	Mir6934	microRNA 6934
526	merged_macsnarrowPeak_10911	0.0845968	0.890992	-0.0709503	0.929176	-0.0946212	0.858759	chr11	119187336	119187933	598	*	Intron (ENSMUST00000036113.3/207592, intron 3 of 11)	11	119154076	119154137	62	2	102465563	ENSMUST00000183965.1	-33199	ENSMUSG00000098704	Mir6934	microRNA 6934
527	merged_macsnarrowPeak_10912	0.45789	0.322152	0.163957	0.817182	0.434421	0.252846	chr11	119190537	119190874	338	*	Intron (ENSMUST00000036113.3/207592, intron 3 of 11)	11	119210641	119221976	11336	2	207592	ENSMUST00000125856.1	31102	ENSMUSG00000039976	Tbc1d16	TBC1 domain family, member 16
528	merged_macsnarrowPeak_10916	-0.237194	0.387623	0.234181	0.414892	-0.180734	0.444158	chr11	119228155	119229297	1143	*	Promoter (<=1kb)	11	119143045	119228499	85455	2	207592	ENSMUST00000036113.3	0	ENSMUSG00000039976	Tbc1d16	TBC1 domain family, member 16
529	merged_macsnarrowPeak_10917	-0.0638835	0.871426	0.0195222	0.973245	-0.171857	0.535715	chr11	119237802	119238777	976	*	Promoter (<=1kb)	11	119238718	119251809	13092	1	207607	ENSMUST00000143066.1	0	ENSMUSG00000039963	Ccdc40	coiled-coil domain containing 40
530	merged_macsnarrowPeak_10919	0.372329	0.343237	0.307781	0.49398	0.227855	0.532213	chr11	119253025	119253693	669	*	Promoter (<=1kb)	11	119253553	119264436	10884	1	207607	ENSMUST00000133788.7	0	ENSMUSG00000039963	Ccdc40	coiled-coil domain containing 40
531	merged_macsnarrowPeak_10920	-0.240311	0.767044	0.140607	0.89617	0.194924	0.780497	chr11	119258529	119259328	800	*	Promoter (<=1kb)	11	119258927	119265236	6310	1	207607	ENSMUST00000126652.1	0	ENSMUSG00000039963	Ccdc40	coiled-coil domain containing 40
532	merged_macsnarrowPeak_10921	0.296621	0.253944	0.135907	0.720275	-0.289474	0.201023	chr11	119267564	119268312	749	*	Promoter (<=1kb)	11	119267887	119285454	17568	1	14387	ENSMUST00000106259.8	0	ENSMUSG00000025579	Gaa	glucosidase, alpha, acid
533	merged_macsnarrowPeak_10924	1.66743	1.01294e-06	0.036495	0.971281	0.862519	0.0164675	chr11	119352135	119352746	612	*	Promoter (<=1kb)	11	119346799	119352699	5901	2	27029	ENSMUST00000141540.1	0	ENSMUSG00000005043	Sgsh	N-sulfoglucosamine sulfohydrolase (sulfamidase)
534	merged_macsnarrowPeak_10925	0.381106	0.13101	-0.127226	0.763282	-0.321579	0.171161	chr11	119354869	119356354	1486	*	Promoter (<=1kb)	11	119355557	119381079	25523	1	268512	ENSMUST00000050880.7	0	ENSMUSG00000039908	Slc26a11	solute carrier family 26, member 11
535	merged_macsnarrowPeak_10926	-0.261712	0.589642	-0.0508219	0.946744	-0.147395	0.743738	chr11	119363470	119363991	522	*	Promoter (<=1kb)	11	119362649	119381049	18401	1	268512	ENSMUST00000151612.1	821	ENSMUSG00000039908	Slc26a11	solute carrier family 26, member 11
536	merged_macsnarrowPeak_10927	0.215986	0.668582	-0.18812	0.759423	0.394642	0.255562	chr11	119384756	119385289	534	*	Distal Intergenic	11	119390472	119390561	90	1	100316690	ENSMUST00000157390.1	-5183	ENSMUSG00000088015	Mir1932	microRNA 1932
537	merged_macsnarrowPeak_10929	0.386286	0.281709	0.610123	0.0736643	0.0621672	0.895639	chr11	119390207	119391073	867	*	Promoter (<=1kb)	11	119390472	119390561	90	1	100316690	ENSMUST00000157390.1	0	ENSMUSG00000088015	Mir1932	microRNA 1932
538	merged_macsnarrowPeak_1093	-0.563759	0.32149	-0.368009	0.559929	0.102093	0.871419	chr1	69291336	69291796	461	*	Distal Intergenic	1	68032186	69108059	1075874	2	13869	ENSMUST00000121473.7	-183277	ENSMUSG00000062209	Erbb4	erb-b2 receptor tyrosine kinase 4
539	merged_macsnarrowPeak_10930	0.661277	0.0502466	0.232839	0.655736	-0.121828	0.789089	chr11	119391984	119392466	483	*	Promoter (<=1kb)	11	119393100	119487415	94316	1	672511	ENSMUST00000093902.11	-634	ENSMUSG00000070327	Rnf213	ring finger protein 213
540	merged_macsnarrowPeak_10931	0.0556121	0.906084	0.0739888	0.896733	-0.0504354	0.90606	chr11	119392838	119393542	705	*	Promoter (<=1kb)	11	119393100	119487415	94316	1	672511	ENSMUST00000093902.11	0	ENSMUSG00000070327	Rnf213	ring finger protein 213
541	merged_macsnarrowPeak_10933	-0.109188	0.786936	-0.13362	0.768375	-0.0909186	0.797122	chr11	119428485	119429204	720	*	Intron (ENSMUST00000093902.11/672511, intron 19 of 66)	11	119393100	119487418	94319	1	672511	ENSMUST00000131035.9	35385	ENSMUSG00000070327	Rnf213	ring finger protein 213
542	merged_macsnarrowPeak_10935	-0.0921633	0.707869	-0.0484664	0.891771	-0.248891	0.131931	chr11	119491018	119491845	828	*	Promoter (<=1kb)	11	119491347	119511423	20077	1	338371	ENSMUST00000106244.8	0	ENSMUSG00000039850	Endov	endonuclease V
543	merged_macsnarrowPeak_10937	-0.37387	0.359217	0.0128827	0.988174	-0.403842	0.198174	chr11	119524551	119524918	368	*	Distal Intergenic	11	119501978	119507389	5412	1	338371	ENSMUST00000132015.1	22573	ENSMUSG00000039850	Endov	endonuclease V
544	merged_macsnarrowPeak_10938	-0.301549	0.248157	-0.304003	0.275817	-0.323474	0.123279	chr11	119602675	119603454	780	*	Promoter (<=1kb)	11	119602905	119823176	220272	1	74370	ENSMUST00000125583.7	0	ENSMUSG00000025583	Rptor	regulatory associated protein of MTOR, complex 1
545	merged_macsnarrowPeak_10940	-0.134367	0.656105	-0.103555	0.789454	0.198049	0.387206	chr11	119670885	119671509	625	*	Exon (ENSMUST00000125583.7/74370, exon 3 of 13)	11	119655944	119865810	209867	1	74370	ENSMUST00000127899.7	14941	ENSMUSG00000025583	Rptor	regulatory associated protein of MTOR, complex 1
546	merged_macsnarrowPeak_10941	0.194267	0.789043	-0.200153	0.818636	-0.668483	0.14687	chr11	119676846	119677586	741	*	Intron (ENSMUST00000125583.7/74370, intron 3 of 12)	11	119655944	119865810	209867	1	74370	ENSMUST00000127899.7	20902	ENSMUSG00000025583	Rptor	regulatory associated protein of MTOR, complex 1
547	merged_macsnarrowPeak_10945	1.66174	0.00188463	1.21742	0.0539826	2.80025	3.20898e-12	chr11	119833988	119834673	686	*	Promoter (<=1kb)	11	119820812	119834365	13554	2	319454	ENSMUST00000127450.1	0	ENSMUSG00000085081	Rptoros	regulatory associated protein of MTOR, complex 1, opposite strand
548	merged_macsnarrowPeak_10953	-0.11899	0.772789	-0.0414459	0.943394	-0.237631	0.400637	chr11	119913297	119914130	834	*	Promoter (<=1kb)	11	119913441	119917008	3568	1	208092	ENSMUST00000132197.7	0	ENSMUSG00000025371	Chmp6	charged multivesicular body protein 6
549	merged_macsnarrowPeak_10955	-0.120518	0.73304	0.0917178	0.836019	0.131769	0.643766	chr11	119928308	119928904	597	*	Distal Intergenic	11	119916731	119918628	1898	1	208092	ENSMUST00000137055.1	11577	ENSMUSG00000025371	Chmp6	charged multivesicular body protein 6
550	merged_macsnarrowPeak_10956	-0.200909	0.503405	-0.234588	0.462912	0.129744	0.640156	chr11	119933787	119934433	647	*	Distal Intergenic	11	119942763	120002621	59859	1	108100	ENSMUST00000075180.11	-8330	ENSMUSG00000025372	Baiap2	brain-specific angiogenesis inhibitor 1-associated protein 2
551	merged_macsnarrowPeak_10958	0.153198	0.453435	-0.0824276	0.800467	-0.162394	0.394726	chr11	119942423	119943650	1228	*	Promoter (<=1kb)	11	119942763	120002621	59859	1	108100	ENSMUST00000075180.11	0	ENSMUSG00000025372	Baiap2	brain-specific angiogenesis inhibitor 1-associated protein 2
552	merged_macsnarrowPeak_10961	0.631902	0.166449	0.35131	0.551937	0.306582	0.503874	chr11	119991199	119991609	411	*	Intron (ENSMUST00000075180.11/108100, intron 6 of 13)	11	119997671	120002199	4529	1	108100	ENSMUST00000131580.1	-6062	ENSMUSG00000025372	Baiap2	brain-specific angiogenesis inhibitor 1-associated protein 2
553	merged_macsnarrowPeak_10962	0.894514	0.0713598	0.370146	0.612615	0.271048	0.643826	chr11	120013188	120013628	441	*	Promoter (<=1kb)	11	120007313	120012408	5096	2	11302	ENSMUST00000142959.1	-780	ENSMUSG00000025375	Aatk	apoptosis-associated tyrosine kinase
554	merged_macsnarrowPeak_10965	-0.0234786	0.936928	0.0113426	0.980329	-0.153766	0.44093	chr11	120086388	120087179	792	*	Promoter (<=1kb)	11	120064430	120086827	22398	2	12009	ENSMUST00000106227.7	0	ENSMUSG00000039781	Cep131	centrosomal protein 131
555	merged_macsnarrowPeak_10966	-0.173532	0.322068	-0.166697	0.422186	-0.138655	0.400357	chr11	120098484	120099298	815	*	Promoter (<=1kb)	11	120098928	120100705	1778	1	208501	ENSMUST00000106223.3	0	ENSMUSG00000078572	Ndufaf8	NADH:ubiquinone oxidoreductase complex assembly factor 8
556	merged_macsnarrowPeak_10969	-0.0859396	0.908387	-0.678169	0.209747	0.143194	0.811476	chr11	120142478	120142977	500	*	Promoter (<=1kb)	11	120139109	120142784	3676	2	72055	ENSMUST00000152859.1	0	ENSMUSG00000061306	Slc38a10	solute carrier family 38, member 10
557	merged_macsnarrowPeak_10970	-0.288064	0.115423	-0.125854	0.638719	-0.265406	0.101178	chr11	120150697	120151665	969	*	Promoter (<=1kb)	11	120103960	120151346	47387	2	72055	ENSMUST00000045402.13	0	ENSMUSG00000061306	Slc38a10	solute carrier family 38, member 10
558	merged_macsnarrowPeak_10973	0.0474198	0.878464	-0.0714481	0.853687	0.0078879	0.982236	chr11	120189432	120190305	874	*	Promoter (<=1kb)	11	120187707	120189852	2146	2	100042332	ENSMUST00000145437.1	0	ENSMUSG00000075389	Reno1	regulator of early neurogenesis 1
559	merged_macsnarrowPeak_10976	-0.339194	0.1857	-0.016054	0.975425	-0.0906718	0.75171	chr11	120232640	120233051	412	*	Promoter (<=1kb)	11	120232947	120292282	59336	1	268515	ENSMUST00000122148.7	0	ENSMUSG00000039741	Bahcc1	BAH domain and coiled-coil containing 1
560	merged_macsnarrowPeak_10977	0.762251	0.0448637	0.743093	0.0746335	0.58293	0.0973819	chr11	120237033	120237855	823	*	Promoter (<=1kb)	11	120236699	120292282	55584	1	268515	ENSMUST00000118987.1	334	ENSMUSG00000039741	Bahcc1	BAH domain and coiled-coil containing 1
561	merged_macsnarrowPeak_10980	-0.167552	0.554593	-0.0552141	0.901254	-0.21188	0.341753	chr11	120304815	120305344	530	*	Distal Intergenic	11	120346382	120346977	596	2	11465	ENSMUST00000089616.5	41633	ENSMUSG00000062825	Actg1	actin, gamma, cytoplasmic 1
562	merged_macsnarrowPeak_10981	0.623719	0.219675	0.366667	0.575641	0.166761	0.781539	chr11	120369622	120370067	446	*	Promoter (<=1kb)	11	120369881	120370888	1008	2	71885	ENSMUST00000129203.1	821	ENSMUSG00000025384	Faap100	Fanconi anemia core complex associated protein 100
563	merged_macsnarrowPeak_10982	0.421839	0.0185244	0.0104433	0.983444	-0.30257	0.0926879	chr11	120378132	120379176	1045	*	Promoter (<=1kb)	11	120369055	120378735	9681	2	71885	ENSMUST00000135635.7	0	ENSMUSG00000025384	Faap100	Fanconi anemia core complex associated protein 100
564	merged_macsnarrowPeak_10985	0.568052	0.0646907	0.286393	0.490538	0.0539995	0.907032	chr11	120437149	120437948	800	*	Promoter (<=1kb)	11	120380370	120437708	57339	2	217365	ENSMUST00000044271.14	0	ENSMUSG00000039703	Nploc4	NPL4 homolog, ubiquitin recognition factor
565	merged_macsnarrowPeak_10987	0.0607562	0.884637	0.31776	0.326615	0.130359	0.67765	chr11	120457667	120458412	746	*	Promoter (<=1kb)	11	120456606	120458068	1463	2	66431	ENSMUST00000044007.2	0	ENSMUSG00000039670	Oxld1	oxidoreductase like domain containing 1
566	merged_macsnarrowPeak_10988	0.0928374	0.704922	0.0393919	0.918962	-0.13855	0.492001	chr11	120467140	120467898	759	*	Promoter (<=1kb)	11	120467635	120475319	7685	1	15239	ENSMUST00000141826.1	0	ENSMUSG00000025793	Hgs	HGF-regulated tyrosine kinase substrate
567	merged_macsnarrowPeak_10989	-0.247816	0.230855	-0.0073902	0.988094	-0.161753	0.391787	chr11	120484154	120485042	889	*	Promoter (<=1kb)	11	120484613	120489065	4453	1	56282	ENSMUST00000043627.7	0	ENSMUSG00000039640	Mrpl12	mitochondrial ribosomal protein L12
568	merged_macsnarrowPeak_10990	0.646548	0.0909141	-0.128124	0.85981	-0.0604128	0.918165	chr11	120489396	120489619	224	*	Promoter (2-3kb)	11	120491840	120499187	7348	1	27376	ENSMUST00000026899.3	-2221	ENSMUSG00000025792	Slc25a10	solute carrier family 25 (mitochondrial carrier, dicarboxylate transporter), member 10
569	merged_macsnarrowPeak_10991	0.294497	0.318094	0.317104	0.342398	-0.0652407	0.863623	chr11	120491501	120492721	1221	*	Promoter (<=1kb)	11	120491840	120499187	7348	1	27376	ENSMUST00000026899.3	0	ENSMUSG00000025792	Slc25a10	solute carrier family 25 (mitochondrial carrier, dicarboxylate transporter), member 10
570	merged_macsnarrowPeak_10992	0.198391	0.760721	-0.109305	0.903742	0.320349	0.501739	chr11	120510104	120510954	851	*	Distal Intergenic	11	120497725	120498277	553	1	27376	ENSMUST00000152187.1	12379	ENSMUSG00000025792	Slc25a10	solute carrier family 25 (mitochondrial carrier, dicarboxylate transporter), member 10
571	merged_macsnarrowPeak_10995	0.209606	0.749279	0.115294	0.900887	-0.11749	0.855125	chr11	120660354	120661190	837	*	Promoter (<=1kb)	11	120653788	120660606	6819	2	77583	ENSMUST00000106177.7	0	ENSMUSG00000042988	Notum	notum palmitoleoyl-protein carboxylesterase
572	merged_macsnarrowPeak_10996	-0.227348	0.203055	-0.0780648	0.789307	-0.210909	0.186141	chr11	120672696	120673622	927	*	Promoter (<=1kb)	11	120672973	120674346	1374	1	68938	ENSMUST00000169964.1	0	ENSMUSG00000025142	Aspscr1	alveolar soft part sarcoma chromosome region, candidate 1 (human)
573	merged_macsnarrowPeak_10998	-0.0125615	0.96285	-0.0452844	0.89169	-0.0415116	0.860209	chr11	120712818	120714353	1536	*	Promoter (<=1kb)	11	120710942	120713732	2791	2	20892	ENSMUST00000106154.7	0	ENSMUSG00000025144	Cenpx	centromere protein X
574	merged_macsnarrowPeak_10999	0.529456	0.0171737	0.253435	0.40947	-0.12402	0.664447	chr11	120720523	120722040	1518	*	Promoter (<=1kb)	11	120721470	120723969	2500	1	170758	ENSMUST00000018156.11	0	ENSMUSG00000018012	Rac3	Rac family small GTPase 3
575	merged_macsnarrowPeak_110	-0.110799	0.850247	-0.13061	0.851513	-0.272631	0.499753	chr1	20933552	20933840	289	*	Intron (ENSMUST00000189400.6/74229, intron 2 of 2)	1	20922259	20935756	13498	1	74229	ENSMUST00000187651.1	11293	ENSMUSG00000025931	Paqr8	progestin and adipoQ receptor family member VIII
576	merged_macsnarrowPeak_1100	-2.53826	5.91651e-14	-0.595852	0.0458007	-0.912764	2.31758e-05	chr1	69544161	69544592	432	*	Intron (ENSMUST00000187100.1/ENSMUST00000187100.1, intron 3 of 3)	1	69538768	69684157	145390	2	22779	ENSMUST00000188110.6	139565	ENSMUSG00000025997	Ikzf2	IKAROS family zinc finger 2
577	merged_macsnarrowPeak_11000	0.218333	0.673511	0.0877984	0.908614	-1.28164	1.47422e-05	chr11	120726943	120727490	548	*	Promoter (<=1kb)	11	120725399	120727243	1845	2	67880	ENSMUST00000106148.9	0	ENSMUSG00000039450	Dcxr	dicarbonyl L-xylulose reductase
578	merged_macsnarrowPeak_11004	0.227117	0.521106	-0.149857	0.749209	0.117945	0.736961	chr11	120776019	120776549	531	*	Distal Intergenic	11	120780746	120784185	3440	2	19719	ENSMUST00000123273.1	7636	ENSMUSG00000025158	Rfng	RFNG O-fucosylpeptide 3-beta-N-acetylglucosaminyltransferase
579	merged_macsnarrowPeak_11005	0.0604311	0.856484	0.113851	0.764837	-0.155927	0.529631	chr11	120783840	120784809	970	*	Promoter (<=1kb)	11	120780746	120784185	3440	2	19719	ENSMUST00000123273.1	0	ENSMUSG00000025158	Rfng	RFNG O-fucosylpeptide 3-beta-N-acetylglucosaminyltransferase
580	merged_macsnarrowPeak_11006	0.170891	0.603283	0.0263153	0.962771	-0.284705	0.242993	chr11	120796065	120796774	710	*	Promoter (<=1kb)	11	120789201	120796403	7203	2	68730	ENSMUST00000106135.7	0	ENSMUSG00000025155	Dus1l	dihydrouridine synthase 1-like (S. cerevisiae)
581	merged_macsnarrowPeak_11007	0.446238	0.349384	0.329849	0.566411	0.0238025	0.972005	chr11	120800083	120800440	358	*	Distal Intergenic	11	120789201	120796403	7203	2	68730	ENSMUST00000106135.7	-3680	ENSMUSG00000025155	Dus1l	dihydrouridine synthase 1-like (S. cerevisiae)
582	merged_macsnarrowPeak_11008	0.0409277	0.864903	-0.0085908	0.98396	-0.109814	0.563279	chr11	120823592	120824899	1308	*	Promoter (<=1kb)	11	120805846	120824547	18702	2	14104	ENSMUST00000055655.8	0	ENSMUSG00000025153	Fasn	fatty acid synthase
583	merged_macsnarrowPeak_11017	0.494968	0.144198	0.0736157	0.909994	0.159276	0.678042	chr11	120905327	120905839	513	*	Intron (ENSMUST00000056781.4/71276, intron 3 of 18)	11	120873792	120885911	12120	2	71276	ENSMUST00000143895.1	-19416	ENSMUSG00000048445	Ccdc57	coiled-coil domain containing 57
584	merged_macsnarrowPeak_11018	-1.60229	0.000299366	0.0252292	0.976325	0.101082	0.840946	chr11	120916502	120917073	572	*	Intron (ENSMUST00000056781.4/71276, intron 3 of 18)	11	120826529	120932872	106344	2	71276	ENSMUST00000056781.4	15799	ENSMUSG00000048445	Ccdc57	coiled-coil domain containing 57
585	merged_macsnarrowPeak_11020	0.158741	0.744688	-0.0385228	0.958643	-0.0844703	0.856896	chr11	120932584	120933238	655	*	Promoter (<=1kb)	11	120826529	120932872	106344	2	71276	ENSMUST00000056781.4	0	ENSMUSG00000048445	Ccdc57	coiled-coil domain containing 57
586	merged_macsnarrowPeak_11021	-1.63978	0.000164135	-0.117044	0.868775	0.376214	0.295692	chr11	120940958	120941376	419	*	Distal Intergenic	11	120948480	120958775	10296	1	80879	ENSMUST00000070653.12	-7104	ENSMUSG00000025161	Slc16a3	solute carrier family 16 (monocarboxylic acid transporters), member 3
587	merged_macsnarrowPeak_11022	0.214978	0.519262	0.475603	0.101514	0.0400999	0.921542	chr11	120948403	120949276	874	*	Promoter (<=1kb)	11	120948480	120958775	10296	1	80879	ENSMUST00000070653.12	0	ENSMUSG00000025161	Slc16a3	solute carrier family 16 (monocarboxylic acid transporters), member 3
588	merged_macsnarrowPeak_11023	-0.188317	0.582278	0.100095	0.825113	-0.177836	0.519719	chr11	120950717	120951285	569	*	Promoter (<=1kb)	11	120951138	120954212	3075	1	80879	ENSMUST00000140467.1	0	ENSMUSG00000025161	Slc16a3	solute carrier family 16 (monocarboxylic acid transporters), member 3
589	merged_macsnarrowPeak_11026	0.028287	0.936241	0.0441547	0.920832	-0.0926464	0.731146	chr11	120990086	120991607	1522	*	Promoter (<=1kb)	11	120958990	120991330	32341	2	104318	ENSMUST00000239115.1	0	ENSMUSG00000025162	Csnk1d	casein kinase 1, delta
590	merged_macsnarrowPeak_11028	-0.198311	0.605739	-0.00933523	0.990716	0.0836156	0.825359	chr11	121038851	121039689	839	*	Promoter (<=1kb)	11	121036747	121039418	2672	2	12516	ENSMUST00000026159.5	0	ENSMUSG00000025163	Cd7	CD7 antigen
591	merged_macsnarrowPeak_11032	-0.476517	0.205568	-0.065439	0.919812	-0.119712	0.769831	chr11	121082679	121083607	929	*	Promoter (1-2kb)	11	121067407	121081220	13814	2	209588	ENSMUST00000026162.11	-1459	ENSMUSG00000025165	Sectm1a	secreted and transmembrane 1A
592	merged_macsnarrowPeak_11037	-0.311332	0.156741	-0.136908	0.660591	-0.15922	0.464061	chr11	121228739	121229579	841	*	Promoter (<=1kb)	11	121222588	121229305	6718	2	217370	ENSMUST00000106115.7	0	ENSMUSG00000039294	Cybc1	cytochrome b 245 chaperone 1
593	merged_macsnarrowPeak_11038	-0.053563	0.782692	-0.146158	0.436751	-0.246286	0.0486515	chr11	121236501	121237742	1242	*	Promoter (<=1kb)	11	121237253	121255856	18604	1	67608	ENSMUST00000103015.3	0	ENSMUSG00000000056	Narf	nuclear prelamin A recognition factor
594	merged_macsnarrowPeak_11039	0.0700597	0.78784	-0.0810398	0.812163	-0.292547	0.0881729	chr11	121259512	121260539	1028	*	Promoter (<=1kb)	11	121259990	121309896	49907	1	68837	ENSMUST00000106113.1	0	ENSMUSG00000039275	Foxk2	forkhead box K2
595	merged_macsnarrowPeak_1104	-1.87919	5.22041e-05	-0.0494835	0.94956	0.031537	0.957105	chr1	69555574	69556222	649	*	Intron (ENSMUST00000027146.8/22779, intron 5 of 7)	1	69538768	69684157	145390	2	22779	ENSMUST00000188110.6	127935	ENSMUSG00000025997	Ikzf2	IKAROS family zinc finger 2
596	merged_macsnarrowPeak_11040	0.0835465	0.73567	0.00375065	0.993404	-0.122524	0.546859	chr11	121353720	121354761	1042	*	Promoter (<=1kb)	11	121327224	121354445	27222	2	66840	ENSMUST00000026173.12	0	ENSMUSG00000025173	Wdr45b	WD repeat domain 45B
597	merged_macsnarrowPeak_11042	0.0185275	0.963373	0.329442	0.226284	0.42842	0.0297209	chr11	121434613	121435208	596	*	Promoter (<=1kb)	11	121434913	121450491	15579	1	63828	ENSMUST00000026175.8	0	ENSMUSG00000025175	Fn3k	fructosamine 3 kinase
598	merged_macsnarrowPeak_11043	0.0877437	0.776361	0.0409268	0.927439	0.0776007	0.780875	chr11	121451629	121452438	810	*	Promoter (<=1kb)	11	121451949	121617164	165216	1	108903	ENSMUST00000103013.9	0	ENSMUSG00000039230	Tbcd	tubulin-specific chaperone d
599	merged_macsnarrowPeak_11050	-0.296546	0.440767	-0.373539	0.337528	0.1982	0.56381	chr11	121559585	121559984	400	*	Intron (ENSMUST00000103013.9/108903, intron 16 of 38)	11	121550111	121590383	40273	1	108903	ENSMUST00000147470.1	9474	ENSMUSG00000039230	Tbcd	tubulin-specific chaperone d
600	merged_macsnarrowPeak_11053	0.055652	0.940524	-0.163573	0.838224	-0.358096	0.439877	chr11	121655300	121656046	747	*	Intron (ENSMUST00000067399.13/210004, intron 3 of 12)	11	121616197	121673153	56957	2	210004	ENSMUST00000067399.13	17107	ENSMUSG00000046605	B3gntl1	UDP-GlcNAc:betaGal beta-1,3-N-acetylglucosaminyltransferase-like 1
601	merged_macsnarrowPeak_11054	0.120887	0.561739	-0.0196402	0.960217	-0.179351	0.303168	chr11	121672805	121673592	788	*	Promoter (<=1kb)	11	121616197	121673153	56957	2	210004	ENSMUST00000067399.13	0	ENSMUSG00000046605	B3gntl1	UDP-GlcNAc:betaGal beta-1,3-N-acetylglucosaminyltransferase-like 1
602	merged_macsnarrowPeak_11058	1.64243	2.36944e-10	0.308035	0.509912	0.0238117	0.965779	chr11	121702285	121702958	674	*	Promoter (<=1kb)	11	121702411	121716306	13896	1	210029	ENSMUST00000036742.13	0	ENSMUSG00000039208	Metrnl	meteorin, glial cell differentiation regulator-like
603	merged_macsnarrowPeak_11059	0.700812	0.0751861	-0.0359829	0.968561	0.0151744	0.982236	chr11	121703234	121703764	531	*	Promoter (<=1kb)	11	121702763	121715829	13067	1	210029	ENSMUST00000125580.1	471	ENSMUSG00000039208	Metrnl	meteorin, glial cell differentiation regulator-like
604	merged_macsnarrowPeak_11060	-0.0179988	0.971085	-0.853741	0.00123496	0.0970527	0.792473	chr11	121706476	121706885	410	*	Intron (ENSMUST00000106089.7/210029, intron 1 of 3)	11	121702763	121715829	13067	1	210029	ENSMUST00000125580.1	3713	ENSMUSG00000039208	Metrnl	meteorin, glial cell differentiation regulator-like
605	merged_macsnarrowPeak_11064	-0.552713	0.0472003	0.266626	0.411535	0.336445	0.146173	chr11	121847754	121848361	608	*	Distal Intergenic	11	121830247	121843423	13177	1	74675	ENSMUST00000036690.6	17507	ENSMUSG00000039198	Ptchd3	patched domain containing 3
606	merged_macsnarrowPeak_11065	-0.375182	0.0148617	-0.0762244	0.783734	-0.255136	0.076088	chr12	3235073	3236078	1006	*	Promoter (<=1kb)	12	3235504	3241410	5907	1	74173	ENSMUST00000178074.7	0	NA	Rab10os	RAB10, member RAS oncogene family, opposite strand
607	merged_macsnarrowPeak_11071	0.204309	0.285089	-0.0790444	0.812163	-0.312527	0.0562718	chr12	3309367	3310412	1046	*	Promoter (<=1kb)	12	3247428	3309969	62542	2	19325	ENSMUST00000021001.9	0	ENSMUSG00000020671	Rab10	RAB10, member RAS oncogene family
608	merged_macsnarrowPeak_11073	-0.606178	0.22885	-0.113712	0.890958	-0.6709	0.0756541	chr12	3338693	3339354	662	*	Distal Intergenic	12	3365132	3404064	38933	1	16570	ENSMUST00000220210.1	-25778	ENSMUSG00000020668	Kif3c	kinesin family member 3C
609	merged_macsnarrowPeak_11074	-0.42884	0.449918	-0.734843	0.146032	-0.421266	0.341859	chr12	3356805	3357151	347	*	Exon (ENSMUST00000180719.1/ENSMUST00000180719.1, exon 1 of 2)	12	3365132	3404064	38933	1	16570	ENSMUST00000220210.1	-7981	ENSMUSG00000020668	Kif3c	kinesin family member 3C
610	merged_macsnarrowPeak_11076	0.0967814	0.791673	0.442546	0.100975	0.218611	0.386459	chr12	3364856	3365901	1046	*	Promoter (<=1kb)	12	3365132	3404064	38933	1	16570	ENSMUST00000220210.1	0	ENSMUSG00000020668	Kif3c	kinesin family member 3C
611	merged_macsnarrowPeak_11080	0.112375	0.551889	0.0643391	0.818636	-0.121979	0.46686	chr12	3426099	3427852	1754	*	Promoter (<=1kb)	12	3403878	3427011	23134	2	100043040	ENSMUST00000168012.2	0	ENSMUSG00000071456	1110002L01Rik	RIKEN cDNA 1110002L01 gene
612	merged_macsnarrowPeak_11081	-1.04639	0.0158498	-0.602901	0.184911	-0.362498	0.358665	chr12	3441145	3441751	607	*	Promoter (<=1kb)	12	3442506	3496409	53904	1	75302	ENSMUST00000138740.2	-755	ENSMUSG00000037486	Asxl2	ASXL transcriptional regulator 2
613	merged_macsnarrowPeak_11083	-1.75003	0.000109195	-0.948483	0.0312858	-0.58789	0.132819	chr12	3462989	3463666	678	*	Intron (ENSMUST00000111215.9/75302, intron 5 of 11)	12	3474659	3497061	22403	1	75302	ENSMUST00000219208.1	-10993	ENSMUSG00000037486	Asxl2	ASXL transcriptional regulator 2
614	merged_macsnarrowPeak_11084	-0.321337	0.516025	-0.473686	0.314251	-0.159279	0.73576	chr12	3547341	3547940	600	*	Distal Intergenic	12	3572381	3781796	209416	1	13528	ENSMUST00000173199.7	-24441	ENSMUSG00000071454	Dtnb	dystrobrevin, beta
615	merged_macsnarrowPeak_11086	-0.289076	0.38377	-0.0690681	0.897987	-0.0898796	0.799721	chr12	3560580	3561078	499	*	Distal Intergenic	12	3572381	3781796	209416	1	13528	ENSMUST00000173199.7	-11303	ENSMUSG00000071454	Dtnb	dystrobrevin, beta
616	merged_macsnarrowPeak_11087	-0.91783	0.00169247	-0.179672	0.685762	-0.217701	0.47532	chr12	3568727	3569110	384	*	Distal Intergenic	12	3572381	3781796	209416	1	13528	ENSMUST00000173199.7	-3271	ENSMUSG00000071454	Dtnb	dystrobrevin, beta
617	merged_macsnarrowPeak_11088	0.147093	0.560433	0.128616	0.687712	-0.175538	0.413989	chr12	3571884	3573046	1163	*	Promoter (<=1kb)	12	3572381	3781796	209416	1	13528	ENSMUST00000173199.7	0	ENSMUSG00000071454	Dtnb	dystrobrevin, beta
618	merged_macsnarrowPeak_11092	0.515433	0.283795	0.105085	0.902893	0.262989	0.585085	chr12	3739849	3740678	830	*	Intron (ENSMUST00000173199.7/13528, intron 12 of 19)	12	3749289	3781142	31854	1	13528	ENSMUST00000172504.7	-8611	ENSMUSG00000071454	Dtnb	dystrobrevin, beta
619	merged_macsnarrowPeak_11093	-0.701574	0.160211	-0.559986	0.286511	-0.751217	0.0473074	chr12	3745498	3746194	697	*	Intron (ENSMUST00000173199.7/13528, intron 12 of 19)	12	3749289	3781142	31854	1	13528	ENSMUST00000172504.7	-3095	ENSMUSG00000071454	Dtnb	dystrobrevin, beta
620	merged_macsnarrowPeak_11094	-1.89157	3.38027e-06	-0.379982	0.375907	0.119757	0.781215	chr12	3755522	3756112	591	*	Intron (ENSMUST00000173199.7/13528, intron 16 of 19)	12	3749543	3781398	31856	1	13528	ENSMUST00000173542.7	5979	ENSMUSG00000071454	Dtnb	dystrobrevin, beta
621	merged_macsnarrowPeak_11097	-0.306776	0.554784	0.00658288	0.994608	0.210264	0.625132	chr12	3780377	3780677	301	*	Promoter (<=1kb)	12	3779548	3781398	1851	1	13528	ENSMUST00000174293.1	829	ENSMUSG00000071454	Dtnb	dystrobrevin, beta
622	merged_macsnarrowPeak_11098	-0.198757	0.514873	-0.0713605	0.875476	-0.151539	0.564599	chr12	3781085	3781792	708	*	Promoter (1-2kb)	12	3779548	3781398	1851	1	13528	ENSMUST00000174293.1	1537	ENSMUSG00000071454	Dtnb	dystrobrevin, beta
623	merged_macsnarrowPeak_11099	0.368084	0.207967	0.0080622	0.991495	-0.405618	0.107196	chr12	3791813	3792191	379	*	Distal Intergenic	12	3779548	3781398	1851	1	13528	ENSMUST00000174293.1	12265	ENSMUSG00000071454	Dtnb	dystrobrevin, beta
624	merged_macsnarrowPeak_111	0.44351	0.434375	-0.281042	0.706943	-0.0976937	0.885743	chr1	20939115	20939452	338	*	3' UTR	1	20951626	20955527	3902	1	71877	ENSMUST00000160782.1	-12174	ENSMUSG00000041809	Efhc1	EF-hand domain (C-terminal) containing 1
625	merged_macsnarrowPeak_11100	0.155378	0.509945	0.128425	0.687993	-0.162117	0.458372	chr12	3806190	3808417	2228	*	Promoter (<=1kb)	12	3806498	3867484	60987	1	13435	ENSMUST00000085826.12	0	ENSMUSG00000020661	Dnmt3a	DNA methyltransferase 3A
626	merged_macsnarrowPeak_11101	0.615813	0.191815	0.539078	0.306193	0.724192	0.0510639	chr12	3823379	3823930	552	*	Intron (ENSMUST00000173700.1/13435, intron 1 of 1)	12	3807160	3913491	106332	1	13435	ENSMUST00000174817.7	16219	ENSMUSG00000020661	Dnmt3a	DNA methyltransferase 3A
627	merged_macsnarrowPeak_11102	-0.0970961	0.770496	0.128139	0.72188	-0.117329	0.660219	chr12	3834204	3835252	1049	*	5' UTR	12	3849635	3907887	58253	1	13435	ENSMUST00000174483.7	-14383	ENSMUSG00000020661	Dnmt3a	DNA methyltransferase 3A
628	merged_macsnarrowPeak_11103	-0.934269	0.120242	0.0604574	0.954029	-0.112355	0.871414	chr12	3835672	3835897	226	*	Exon (ENSMUST00000173700.1/13435, exon 2 of 2)	12	3849635	3907887	58253	1	13435	ENSMUST00000174483.7	-13738	ENSMUSG00000020661	Dnmt3a	DNA methyltransferase 3A
629	merged_macsnarrowPeak_11106	0.124692	0.739036	0.11787	0.793592	0.217489	0.4197	chr12	3855724	3856379	656	*	Intron (ENSMUST00000085826.12/13435, intron 3 of 3)	12	3861021	3866162	5142	1	13435	ENSMUST00000172816.1	-4642	ENSMUSG00000020661	Dnmt3a	DNA methyltransferase 3A
630	merged_macsnarrowPeak_11109	-0.572135	0.000806069	0.130048	0.624483	0.0186715	0.947497	chr12	3870861	3871628	768	*	Intron (ENSMUST00000172719.7/13435, intron 4 of 5)	12	3866191	3876062	9872	1	13435	ENSMUST00000173197.1	4670	ENSMUSG00000020661	Dnmt3a	DNA methyltransferase 3A
631	merged_macsnarrowPeak_11110	0.208639	0.45067	0.336918	0.193375	0.360999	0.0676501	chr12	3890808	3892324	1517	*	Promoter (<=1kb)	12	3891728	3907842	16115	1	13435	ENSMUST00000172689.7	0	ENSMUSG00000020661	Dnmt3a	DNA methyltransferase 3A
632	merged_macsnarrowPeak_11112	-0.215418	0.535479	0.0449076	0.935139	-0.224349	0.409818	chr12	3959703	3960420	718	*	Exon (ENSMUST00000219543.1/18976, exon 4 of 4)	12	3954970	3958260	3291	1	18976	ENSMUST00000220006.1	4733	ENSMUSG00000020660	Pomc	pro-opiomelanocortin-alpha
633	merged_macsnarrowPeak_11114	-0.233112	0.509374	0.0884295	0.86001	-0.0959427	0.78303	chr12	3981329	3982112	784	*	Promoter (<=1kb)	12	3978008	3981848	3841	2	668212	ENSMUST00000219797.1	0	ENSMUSG00000020658	Efr3b	EFR3 homolog B
634	merged_macsnarrowPeak_11115	0.540317	0.210689	-0.0590894	0.945178	0.149244	0.7718	chr12	4038535	4039118	584	*	Promoter (<=1kb)	12	3962554	4038915	76362	2	668212	ENSMUST00000111178.1	0	ENSMUSG00000020658	Efr3b	EFR3 homolog B
635	merged_macsnarrowPeak_11116	-0.342749	0.0737098	0.0418523	0.911907	-0.286466	0.0865448	chr12	4082392	4083197	806	*	Promoter (<=1kb)	12	4082583	4110606	28024	1	217378	ENSMUST00000020986.14	0	ENSMUSG00000020657	Dnajc27	DnaJ heat shock protein family (Hsp40) member C27
636	merged_macsnarrowPeak_11117	-0.586125	0.000657957	-0.0872915	0.778856	-0.137153	0.482409	chr12	4132875	4133699	825	*	Promoter (<=1kb)	12	4133103	4213525	80423	1	104111	ENSMUST00000152792.7	0	ENSMUSG00000020654	Adcy3	adenylate cyclase 3
637	merged_macsnarrowPeak_1112	-0.904675	0.0763519	0.0289379	0.976457	-0.461024	0.277765	chr1	69637905	69638762	858	*	Intron (ENSMUST00000027146.8/22779, intron 3 of 7)	1	69538768	69684157	145390	2	22779	ENSMUST00000188110.6	45395	ENSMUSG00000025997	Ikzf2	IKAROS family zinc finger 2
638	merged_macsnarrowPeak_11125	0.157976	0.564626	0.0670664	0.88248	-0.251637	0.263445	chr12	4476248	4477648	1401	*	Promoter (<=1kb)	12	4247362	4477182	229821	2	17977	ENSMUST00000085814.4	0	ENSMUSG00000020647	Ncoa1	nuclear receptor coactivator 1
639	merged_macsnarrowPeak_11126	0.0177839	0.982949	-0.358129	0.601889	-0.140696	0.823021	chr12	4548634	4548949	316	*	Distal Intergenic	12	4524113	4529122	5010	1	102634330	ENSMUST00000218081.1	24521	ENSMUSG00000112422	Gm31938	predicted gene, 31938
640	merged_macsnarrowPeak_11128	1.68297	4.95268e-06	-0.44087	0.502113	0.872981	0.0251035	chr12	4558772	4559263	492	*	Intron (ENSMUST00000220320.1/ENSMUST00000220320.1, intron 1 of 3)	12	4592638	4629717	37080	1	20403	ENSMUST00000218402.1	-33375	ENSMUSG00000020640	Itsn2	intersectin 2
641	merged_macsnarrowPeak_11129	0.160231	0.820813	-0.0921491	0.922583	0.00301062	0.997256	chr12	4571950	4572208	259	*	Distal Intergenic	12	4592638	4629717	37080	1	20403	ENSMUST00000218402.1	-20430	ENSMUSG00000020640	Itsn2	intersectin 2
642	merged_macsnarrowPeak_11130	0.223535	0.295033	0.1884	0.475748	-0.145765	0.493069	chr12	4592575	4593804	1230	*	Promoter (<=1kb)	12	4592638	4629717	37080	1	20403	ENSMUST00000218402.1	0	ENSMUSG00000020640	Itsn2	intersectin 2
643	merged_macsnarrowPeak_11131	-0.181297	0.786792	-0.467979	0.40947	-0.0322781	0.962741	chr12	4595183	4595329	147	*	Promoter (2-3kb)	12	4593062	4657896	64835	1	20403	ENSMUST00000218072.1	2121	ENSMUSG00000020640	Itsn2	intersectin 2
644	merged_macsnarrowPeak_11136	-0.512764	0.340224	-0.175954	0.813171	0.278344	0.539777	chr12	4717356	4717681	326	*	Intron (ENSMUST00000111154.3/74855, intron 7 of 7)	12	4712349	4713689	1341	1	20403	ENSMUST00000218211.1	5007	ENSMUSG00000020640	Itsn2	intersectin 2
645	merged_macsnarrowPeak_11137	-0.0158015	0.960975	-0.093755	0.780792	-0.206468	0.285823	chr12	4817035	4817976	942	*	Promoter (<=1kb)	12	4817544	4827659	10116	1	66055	ENSMUST00000046207.8	0	ENSMUSG00000037361	Sf3b6	splicing factor 3B, subunit 6
646	merged_macsnarrowPeak_11139	0.641393	0.123003	0.796731	0.0606554	0.0777019	0.897242	chr12	4841348	4841817	470	*	Promoter (<=1kb)	12	4833174	4841591	8418	2	14226	ENSMUST00000020964.6	0	ENSMUSG00000020635	Fkbp1b	FK506 binding protein 1b
647	merged_macsnarrowPeak_11140	-0.17702	0.482364	-0.073183	0.845121	-0.298262	0.106323	chr12	4843031	4844060	1030	*	Promoter (<=1kb)	12	4843303	4856967	13665	1	238037	ENSMUST00000220215.1	0	ENSMUSG00000051721	Wdcp	WD repeat and coiled coil containing
648	merged_macsnarrowPeak_11141	-0.551125	0.171635	-0.059032	0.93225	0.139326	0.735442	chr12	4874170	4874634	465	*	Promoter (<=1kb)	12	4862440	4874355	11916	2	432628	ENSMUST00000150764.7	0	ENSMUSG00000037336	Mfsd2b	major facilitator superfamily domain containing 2B
649	merged_macsnarrowPeak_11142	0.041005	0.883053	-0.174245	0.495341	-0.361301	0.0245917	chr12	4906982	4908002	1021	*	Promoter (<=1kb)	12	4879032	4907705	28674	2	217379	ENSMUST00000020962.11	0	ENSMUSG00000020634	Ubxn2a	UBX domain protein 2A
650	merged_macsnarrowPeak_11143	0.151169	0.376588	0.00718353	0.985877	-0.241205	0.0802658	chr12	4917009	4918571	1563	*	Promoter (<=1kb)	12	4917353	4947076	29724	1	320817	ENSMUST00000219187.1	0	ENSMUSG00000052812	Atad2b	ATPase family, AAA domain containing 2B
651	merged_macsnarrowPeak_11147	-0.388694	0.0960819	-0.214709	0.469941	-0.257239	0.226202	chr12	8207987	8208453	467	*	Promoter (<=1kb)	12	8208107	8285759	77653	1	68832	ENSMUST00000037383.12	0	ENSMUSG00000037669	Ldah	lipid droplet associated hydrolase
652	merged_macsnarrowPeak_11150	0.193252	0.504362	0.160537	0.65321	-0.282396	0.212018	chr12	8313134	8314003	870	*	Promoter (<=1kb)	12	8313432	8323998	10567	1	58240	ENSMUST00000220199.1	0	ENSMUSG00000020605	Hs1bp3	HCLS1 binding protein 3
653	merged_macsnarrowPeak_11152	0.0314856	0.963515	-0.12828	0.862621	-0.406897	0.296818	chr12	8326752	8327240	489	*	Intron (ENSMUST00000020927.9/58240, intron 4 of 6)	12	8317611	8324033	6423	1	58240	ENSMUST00000220300.1	9141	ENSMUSG00000020605	Hs1bp3	HCLS1 binding protein 3
654	merged_macsnarrowPeak_11153	-0.0107164	0.988864	0.148951	0.844573	-0.0125549	0.985952	chr12	8344725	8345359	635	*	Distal Intergenic	12	8317611	8324033	6423	1	58240	ENSMUST00000220300.1	27114	ENSMUSG00000020605	Hs1bp3	HCLS1 binding protein 3
655	merged_macsnarrowPeak_11155	-0.565319	0.106167	-0.209448	0.678954	-0.956447	0.000174199	chr12	8351137	8351778	642	*	Distal Intergenic	12	8317611	8324033	6423	1	58240	ENSMUST00000220300.1	33526	ENSMUSG00000020605	Hs1bp3	HCLS1 binding protein 3
656	merged_macsnarrowPeak_11157	-0.318492	0.458047	-0.48126	0.221241	-0.381768	0.233414	chr12	8357429	8357766	338	*	Distal Intergenic	12	8317611	8324033	6423	1	58240	ENSMUST00000220300.1	39818	ENSMUSG00000020605	Hs1bp3	HCLS1 binding protein 3
657	merged_macsnarrowPeak_11160	-0.188515	0.793989	-0.374249	0.575758	-0.572315	0.200996	chr12	8496444	8496571	128	*	Distal Intergenic	12	8497661	8500009	2349	2	11852	ENSMUST00000067384.5	3438	ENSMUSG00000054364	Rhob	ras homolog family member B
658	merged_macsnarrowPeak_11161	-0.214466	0.245924	-0.23144	0.273735	-0.990183	9.01584e-17	chr12	8499444	8500623	1180	*	Promoter (<=1kb)	12	8497661	8500009	2349	2	11852	ENSMUST00000067384.5	0	ENSMUSG00000054364	Rhob	ras homolog family member B
659	merged_macsnarrowPeak_11162	0.65819	0.050041	0.0106927	0.991304	0.430833	0.172772	chr12	8521352	8521951	600	*	Intron (ENSMUST00000219595.1/ENSMUST00000219595.1, intron 2 of 2)	12	8529345	8539545	10201	2	328059	ENSMUST00000095863.9	17594	ENSMUSG00000020600	Slc7a15	solute carrier family 7 (cationic amino acid transporter, y+ system), member 15
660	merged_macsnarrowPeak_11163	0.531843	0.345994	0.187202	0.829427	-0.0476505	0.950687	chr12	8547273	8547719	447	*	Intron (ENSMUST00000219595.1/ENSMUST00000219595.1, intron 2 of 2)	12	8538201	8539566	1366	2	328059	ENSMUST00000129465.1	-7707	ENSMUSG00000020600	Slc7a15	solute carrier family 7 (cationic amino acid transporter, y+ system), member 15
661	merged_macsnarrowPeak_11164	0.0219779	0.942107	-0.251657	0.281194	-0.341414	0.0407289	chr12	8640755	8641282	528	*	Distal Intergenic	12	8674134	8751454	77321	1	80913	ENSMUST00000111123.8	-32852	ENSMUSG00000020594	Pum2	pumilio RNA-binding family member 2
662	merged_macsnarrowPeak_11165	0.737117	0.150965	0.329869	0.65794	0.0529891	0.945459	chr12	8659763	8660212	450	*	Distal Intergenic	12	8674134	8751454	77321	1	80913	ENSMUST00000111123.8	-13922	ENSMUSG00000020594	Pum2	pumilio RNA-binding family member 2
663	merged_macsnarrowPeak_11166	-0.539711	0.137887	-0.364098	0.367801	-0.01792	0.972489	chr12	8662146	8662638	493	*	Distal Intergenic	12	8674134	8751454	77321	1	80913	ENSMUST00000111123.8	-11496	ENSMUSG00000020594	Pum2	pumilio RNA-binding family member 2
664	merged_macsnarrowPeak_11168	0.15873	0.397887	-0.120108	0.630429	-0.277554	0.0614653	chr12	8673637	8674850	1214	*	Promoter (<=1kb)	12	8674134	8751454	77321	1	80913	ENSMUST00000111123.8	0	ENSMUSG00000020594	Pum2	pumilio RNA-binding family member 2
665	merged_macsnarrowPeak_1117	-2.01598	0.000129039	0.0316369	0.973898	0.310295	0.479781	chr1	69653331	69653894	564	*	Intron (ENSMUST00000027146.8/22779, intron 3 of 7)	1	69538768	69684157	145390	2	22779	ENSMUST00000188110.6	30263	ENSMUSG00000025997	Ikzf2	IKAROS family zinc finger 2
666	merged_macsnarrowPeak_11173	0.904505	0.0365194	0.452874	0.438095	0.336595	0.480684	chr12	8770983	8771905	923	*	Promoter (<=1kb)	12	8771323	8793715	22393	1	20969	ENSMUST00000020911.13	0	ENSMUSG00000020592	Sdc1	syndecan 1
667	merged_macsnarrowPeak_11178	-0.232306	0.727046	0.0598493	0.948234	-0.0579153	0.931848	chr12	8846612	8847429	818	*	Distal Intergenic	12	8921664	8938742	17079	1	17775	ENSMUST00000020909.3	-74235	ENSMUSG00000020585	Laptm4a	lysosomal-associated protein transmembrane 4A
668	merged_macsnarrowPeak_11181	-0.0115488	0.962246	-0.100794	0.664301	-0.227746	0.0974861	chr12	8921525	8922423	899	*	Promoter (<=1kb)	12	8921664	8938742	17079	1	17775	ENSMUST00000020909.3	0	ENSMUSG00000020585	Laptm4a	lysosomal-associated protein transmembrane 4A
669	merged_macsnarrowPeak_11184	-0.483809	0.0495661	0.142098	0.692141	-0.112543	0.687373	chr12	8973714	8974341	628	*	Promoter (<=1kb)	12	8973892	9028847	54956	1	74682	ENSMUST00000085745.12	0	ENSMUSG00000066643	Wdr35	WD repeat domain 35
670	merged_macsnarrowPeak_11186	-0.176758	0.449772	-0.272417	0.240798	-0.198526	0.30131	chr12	9029884	9030685	802	*	Promoter (<=1kb)	12	9029997	9036394	6398	1	75516	ENSMUST00000085741.1	0	ENSMUSG00000066637	Ttc32	tetratricopeptide repeat domain 32
671	merged_macsnarrowPeak_11188	0.176982	0.417516	-0.122103	0.67783	-0.2974	0.0799458	chr12	10390535	10391355	821	*	Promoter (<=1kb)	12	10390772	10395562	4791	1	105014	ENSMUST00000020947.6	0	ENSMUSG00000020621	Rdh14	retinol dehydrogenase 14 (all-trans and 9-cis)
672	merged_macsnarrowPeak_11190	0.0143012	0.981661	0.151095	0.800528	-0.104923	0.820391	chr12	11196139	11196738	600	*	Exon (ENSMUST00000219371.1/77442, exon 3 of 5)	12	11186348	11204381	18034	2	77442	ENSMUST00000219371.1	7643	ENSMUSG00000112041	9530020I12Rik	RIKEN cDNA 9530020I12 gene
673	merged_macsnarrowPeak_11195	-0.821122	0.0204813	-0.116644	0.852575	0.382747	0.231776	chr12	11229935	11230834	900	*	Distal Intergenic	12	11247741	11250853	3113	2	209334	ENSMUST00000220261.1	20019	ENSMUSG00000051235	Gen1	GEN1, Holliday junction 5' flap endonuclease
674	merged_macsnarrowPeak_11198	0.134318	0.553846	-0.11107	0.713666	-0.359562	0.0264023	chr12	11265483	11266673	1191	*	Promoter (<=1kb)	12	11238920	11265766	26847	2	209334	ENSMUST00000166117.3	0	ENSMUSG00000051235	Gen1	GEN1, Holliday junction 5' flap endonuclease
675	merged_macsnarrowPeak_11199	-0.701942	0.273965	-0.115212	0.910551	0.360136	0.503638	chr12	11279938	11280192	255	*	Intron (ENSMUST00000020931.5/67241, intron 5 of 26)	12	11290769	11295643	4875	1	67241	ENSMUST00000220289.1	-10577	ENSMUSG00000020608	Smc6	structural maintenance of chromosomes 6
676	merged_macsnarrowPeak_1120	-2.42329	2.50277e-07	-0.0816163	0.909799	-0.291364	0.434859	chr1	69669887	69670407	521	*	Intron (ENSMUST00000027146.8/22779, intron 3 of 7)	1	69538768	69684157	145390	2	22779	ENSMUST00000188110.6	13750	ENSMUSG00000025997	Ikzf2	IKAROS family zinc finger 2
677	merged_macsnarrowPeak_11204	-0.0901077	0.900802	-0.287106	0.664301	-0.26302	0.594418	chr12	12176351	12176838	488	*	Distal Intergenic	12	12262139	12380965	118827	1	76820	ENSMUST00000069066.13	-85301	ENSMUSG00000020589	Cyria	CYFIP related Rac1 interactor A
678	merged_macsnarrowPeak_11205	-0.0837387	0.924971	-0.453691	0.536509	0.447884	0.399966	chr12	12246944	12247376	433	*	Distal Intergenic	12	12262139	12380965	118827	1	76820	ENSMUST00000069066.13	-14763	ENSMUSG00000020589	Cyria	CYFIP related Rac1 interactor A
679	merged_macsnarrowPeak_11206	-0.31688	0.345994	-0.142883	0.763282	-0.173516	0.586257	chr12	12261937	12262556	620	*	Promoter (<=1kb)	12	12262139	12380965	118827	1	76820	ENSMUST00000069066.13	0	ENSMUSG00000020589	Cyria	CYFIP related Rac1 interactor A
680	merged_macsnarrowPeak_11207	-0.276687	0.667114	-0.0703728	0.940364	-0.467904	0.288834	chr12	12263402	12263820	419	*	Promoter (1-2kb)	12	12262189	12343432	81244	1	76820	ENSMUST00000222357.1	1213	ENSMUSG00000020589	Cyria	CYFIP related Rac1 interactor A
681	merged_macsnarrowPeak_11208	0.479991	0.349719	-0.141147	0.868546	0.220721	0.674932	chr12	12264082	12264405	324	*	Promoter (1-2kb)	12	12262189	12343432	81244	1	76820	ENSMUST00000222357.1	1893	ENSMUSG00000020589	Cyria	CYFIP related Rac1 interactor A
682	merged_macsnarrowPeak_11210	-0.325828	0.516899	-0.308423	0.55561	-0.349665	0.354364	chr12	12287115	12287780	666	*	Intron (ENSMUST00000069066.13/76820, intron 2 of 12)	12	12262189	12343432	81244	1	76820	ENSMUST00000222357.1	24926	ENSMUSG00000020589	Cyria	CYFIP related Rac1 interactor A
683	merged_macsnarrowPeak_11211	-0.879824	0.10662	-0.311696	0.625485	1.5209	2.51564e-07	chr12	12289574	12290040	467	*	Intron (ENSMUST00000069066.13/76820, intron 2 of 12)	12	12262189	12343432	81244	1	76820	ENSMUST00000222357.1	27385	ENSMUSG00000020589	Cyria	CYFIP related Rac1 interactor A
684	merged_macsnarrowPeak_11212	0.26733	0.396363	-0.075107	0.885915	-0.0146456	0.973675	chr12	12301587	12302395	809	*	Intron (ENSMUST00000069066.13/76820, intron 2 of 12)	12	12262189	12343432	81244	1	76820	ENSMUST00000222357.1	39398	ENSMUSG00000020589	Cyria	CYFIP related Rac1 interactor A
685	merged_macsnarrowPeak_11216	0.426442	0.351094	0.291054	0.604349	0.0822364	0.882993	chr12	12323491	12324038	548	*	Intron (ENSMUST00000069066.13/76820, intron 3 of 12)	12	12262189	12343432	81244	1	76820	ENSMUST00000222357.1	61302	ENSMUSG00000020589	Cyria	CYFIP related Rac1 interactor A
686	merged_macsnarrowPeak_11220	-0.32823	0.545725	-0.32629	0.56618	-0.0442167	0.943652	chr12	12372920	12373453	534	*	3' UTR	12	12351522	12392615	41094	2	70858	ENSMUST00000220545.1	19162	ENSMUSG00000114136	4921511I17Rik	RIKEN cDNA 4921511I17 gene
687	merged_macsnarrowPeak_11224	0.397497	0.374542	0.251419	0.658798	0.345293	0.360427	chr12	12420882	12421285	404	*	Distal Intergenic	12	12351522	12392615	41094	2	70858	ENSMUST00000220545.1	-28267	ENSMUSG00000114136	4921511I17Rik	RIKEN cDNA 4921511I17 gene
688	merged_macsnarrowPeak_11225	0.667605	0.203867	-0.170709	0.852434	0.238752	0.681796	chr12	12580721	12581080	360	*	Distal Intergenic	12	12351522	12392615	41094	2	70858	ENSMUST00000220545.1	-188106	ENSMUSG00000114136	4921511I17Rik	RIKEN cDNA 4921511I17 gene
689	merged_macsnarrowPeak_11228	0.653338	0.271113	0.417795	0.578371	0.767664	0.102283	chr12	12942402	12942822	421	*	Promoter (<=1kb)	12	12936093	12941914	5822	2	18109	ENSMUST00000043396.14	-488	ENSMUSG00000037169	Mycn	v-myc avian myelocytomatosis viral related oncogene, neuroblastoma derived
690	merged_macsnarrowPeak_11230	-0.149774	0.733196	-0.21304	0.63234	-0.366049	0.198568	chr12	13248734	13249440	707	*	Promoter (<=1kb)	12	13216973	13249213	32241	2	104721	ENSMUST00000071103.9	0	ENSMUSG00000037149	Ddx1	DEAD box helicase 1
691	merged_macsnarrowPeak_11231	-0.284661	0.5579	0.00551349	0.995281	-0.24285	0.536989	chr12	13268870	13269631	762	*	Promoter (<=1kb)	12	13269133	13583811	314679	1	71169	ENSMUST00000042953.9	0	ENSMUSG00000020576	Nbas	neuroblastoma amplified sequence
692	merged_macsnarrowPeak_11235	-0.259185	0.586135	-0.0978465	0.882549	0.393052	0.213679	chr12	15804840	15805319	480	*	Intron (ENSMUST00000020922.7/217410, intron 2 of 2)	12	15800994	15801101	108	2	102465204	ENSMUST00000184042.1	-3739	ENSMUSG00000098480	Mir6387	microRNA 6387
693	merged_macsnarrowPeak_11237	-0.283965	0.271448	-0.140429	0.690554	-0.266744	0.218424	chr12	15815623	15816373	751	*	Promoter (<=1kb)	12	15791727	15816785	25059	2	217410	ENSMUST00000020922.7	412	ENSMUSG00000020601	Trib2	tribbles pseudokinase 2
694	merged_macsnarrowPeak_11238	-0.403162	0.0075059	-0.0889847	0.740381	-0.320459	0.0204878	chr12	15816671	15817304	634	*	Promoter (<=1kb)	12	15791727	15816785	25059	2	217410	ENSMUST00000020922.7	0	ENSMUSG00000020601	Trib2	tribbles pseudokinase 2
695	merged_macsnarrowPeak_1124	-1.78038	0.000100769	-0.534167	0.301177	-0.168694	0.748572	chr1	69681061	69681325	265	*	Promoter (2-3kb)	1	69538768	69684157	145390	2	22779	ENSMUST00000188110.6	2832	ENSMUSG00000025997	Ikzf2	IKAROS family zinc finger 2
696	merged_macsnarrowPeak_11240	-1.15571	0.0154356	-0.0679243	0.938251	-1.01156	0.00332641	chr12	15896500	15897352	853	*	Distal Intergenic	12	15793318	15816922	23605	2	217410	ENSMUST00000221518.1	-79578	ENSMUSG00000020601	Trib2	tribbles pseudokinase 2
697	merged_macsnarrowPeak_11244	-1.44176	0.000158631	-0.368365	0.408597	-0.194669	0.62473	chr12	15967504	15967972	469	*	Distal Intergenic	12	15793318	15816922	23605	2	217410	ENSMUST00000221518.1	-150582	ENSMUSG00000020601	Trib2	tribbles pseudokinase 2
698	merged_macsnarrowPeak_11245	-1.68183	2.82774e-07	-0.342392	0.37465	-0.0134306	0.979082	chr12	15971653	15972242	590	*	Distal Intergenic	12	15793318	15816922	23605	2	217410	ENSMUST00000221518.1	-154731	ENSMUSG00000020601	Trib2	tribbles pseudokinase 2
699	merged_macsnarrowPeak_11246	-0.0795938	0.885545	-0.189248	0.735766	0.277715	0.433201	chr12	15981537	15982138	602	*	Intron (ENSMUST00000223158.1/ENSMUST00000223158.1, intron 9 of 9)	12	15793318	15816922	23605	2	217410	ENSMUST00000221518.1	-164615	ENSMUSG00000020601	Trib2	tribbles pseudokinase 2
700	merged_macsnarrowPeak_11247	-1.01064	0.00612784	-0.343756	0.45531	-0.0614507	0.905004	chr12	15998241	15999087	847	*	Exon (ENSMUST00000223158.1/ENSMUST00000223158.1, exon 7 of 10)	12	15793318	15816922	23605	2	217410	ENSMUST00000221518.1	-181319	ENSMUSG00000020601	Trib2	tribbles pseudokinase 2
701	merged_macsnarrowPeak_11249	0.00731984	0.987264	0.187978	0.629884	-0.0028713	0.99504	chr12	16008267	16009530	1264	*	Intron (ENSMUST00000223158.1/ENSMUST00000223158.1, intron 2 of 9)	12	15793318	15816922	23605	2	217410	ENSMUST00000221518.1	-191345	ENSMUSG00000020601	Trib2	tribbles pseudokinase 2
702	merged_macsnarrowPeak_1125	-1.99381	3.27581e-06	-0.263131	0.63481	-0.269396	0.502405	chr1	69683046	69683391	346	*	Promoter (<=1kb)	1	69538768	69684157	145390	2	22779	ENSMUST00000188110.6	766	ENSMUSG00000025997	Ikzf2	IKAROS family zinc finger 2
703	merged_macsnarrowPeak_11250	-0.549877	0.318644	-0.0661303	0.942204	0.282227	0.546859	chr12	16014711	16015372	662	*	Exon (ENSMUST00000223158.1/ENSMUST00000223158.1, exon 2 of 10)	12	15793318	15816922	23605	2	217410	ENSMUST00000221518.1	-197789	ENSMUSG00000020601	Trib2	tribbles pseudokinase 2
704	merged_macsnarrowPeak_11251	-0.283542	0.446824	-0.0780503	0.896439	0.298045	0.311293	chr12	16049455	16050156	702	*	Distal Intergenic	12	15793318	15816922	23605	2	217410	ENSMUST00000221518.1	-232533	ENSMUSG00000020601	Trib2	tribbles pseudokinase 2
705	merged_macsnarrowPeak_11253	-0.793287	0.0788608	-0.303007	0.689903	-0.230189	0.698448	chr12	16133256	16133832	577	*	Distal Intergenic	12	15793318	15816922	23605	2	217410	ENSMUST00000221518.1	-316334	ENSMUSG00000020601	Trib2	tribbles pseudokinase 2
706	merged_macsnarrowPeak_11256	-1.49022	1.35015e-10	-0.282141	0.373351	-0.321663	0.165212	chr12	16170026	16170683	658	*	Distal Intergenic	12	15793318	15816922	23605	2	217410	ENSMUST00000221518.1	-353104	ENSMUSG00000020601	Trib2	tribbles pseudokinase 2
707	merged_macsnarrowPeak_11257	-1.91647	3.19208e-07	-0.732335	0.0353827	-1.02947	6.31844e-05	chr12	16171579	16172027	449	*	Distal Intergenic	12	15793318	15816922	23605	2	217410	ENSMUST00000221518.1	-354657	ENSMUSG00000020601	Trib2	tribbles pseudokinase 2
708	merged_macsnarrowPeak_11258	-0.201392	0.679834	0.239122	0.630188	0.110044	0.804339	chr12	16185434	16186386	953	*	Exon (ENSMUST00000222199.1/ENSMUST00000222199.1, exon 1 of 3)	12	15793318	15816922	23605	2	217410	ENSMUST00000221518.1	-368512	ENSMUSG00000020601	Trib2	tribbles pseudokinase 2
709	merged_macsnarrowPeak_11259	-0.866823	0.0387829	-0.383909	0.455395	-0.404234	0.286943	chr12	16191770	16192404	635	*	Intron (ENSMUST00000222199.1/ENSMUST00000222199.1, intron 1 of 2)	12	16551585	16562444	10860	2	14245	ENSMUST00000221789.1	370040	ENSMUSG00000020593	Lpin1	lipin 1
710	merged_macsnarrowPeak_1126	-0.377312	0.0480513	-0.120701	0.681973	-0.224884	0.213821	chr1	69687040	69687978	939	*	Promoter (<=1kb)	1	69538582	69687245	148664	2	22779	ENSMUST00000187184.6	0	ENSMUSG00000025997	Ikzf2	IKAROS family zinc finger 2
711	merged_macsnarrowPeak_11261	-0.236028	0.753438	-0.162557	0.861501	-0.305422	0.587355	chr12	16258273	16259363	1091	*	Intron (ENSMUST00000222537.1/ENSMUST00000222537.1, intron 4 of 5)	12	16551585	16562444	10860	2	14245	ENSMUST00000221789.1	303081	ENSMUSG00000020593	Lpin1	lipin 1
712	merged_macsnarrowPeak_11262	0.594876	0.0874174	-0.0225381	0.977499	0.205109	0.597344	chr12	16509291	16509812	522	*	Distal Intergenic	12	16551585	16562444	10860	2	14245	ENSMUST00000221789.1	52632	ENSMUSG00000020593	Lpin1	lipin 1
713	merged_macsnarrowPeak_11264	0.711489	0.0215039	-0.67332	0.0600803	0.309502	0.346149	chr12	16532411	16533032	622	*	Distal Intergenic	12	16551585	16562444	10860	2	14245	ENSMUST00000221789.1	29412	ENSMUSG00000020593	Lpin1	lipin 1
714	merged_macsnarrowPeak_11265	-0.199193	0.601043	-0.223417	0.579649	0.0815637	0.830121	chr12	16568633	16569742	1110	*	Intron (ENSMUST00000067124.5/14245, intron 6 of 20)	12	16551585	16562444	10860	2	14245	ENSMUST00000221789.1	-6189	ENSMUSG00000020593	Lpin1	lipin 1
715	merged_macsnarrowPeak_11267	-0.302352	0.354679	-0.118521	0.794738	0.152152	0.6112	chr12	16583355	16584537	1183	*	5' UTR	12	16577069	16589720	12652	2	14245	ENSMUST00000221146.1	5183	ENSMUSG00000020593	Lpin1	lipin 1
716	merged_macsnarrowPeak_11268	0.144456	0.658475	0.0408499	0.937319	-0.160039	0.556846	chr12	16589496	16589961	466	*	Promoter (<=1kb)	12	16535669	16589770	54102	2	14245	ENSMUST00000067124.5	0	ENSMUSG00000020593	Lpin1	lipin 1
717	merged_macsnarrowPeak_11269	-0.42218	0.0347769	-0.35568	0.102437	-0.238901	0.201232	chr12	16591499	16591916	418	*	Promoter (1-2kb)	12	16537040	16589773	52734	2	14245	ENSMUST00000221230.1	-1726	ENSMUSG00000020593	Lpin1	lipin 1
718	merged_macsnarrowPeak_1127	-0.105785	0.859335	0.0187788	0.98396	-0.528782	0.126511	chr1	69689006	69689267	262	*	Promoter (1-2kb)	1	69538582	69687245	148664	2	22779	ENSMUST00000187184.6	-1761	ENSMUSG00000025997	Ikzf2	IKAROS family zinc finger 2
719	merged_macsnarrowPeak_11271	-0.0940966	0.899225	0.0515781	0.958216	-0.441881	0.325391	chr12	16805482	16805804	323	*	Distal Intergenic	12	16733278	16800886	67609	2	268527	ENSMUST00000161998.2	-4596	ENSMUSG00000036523	Greb1	gene regulated by estrogen in breast cancer protein
720	merged_macsnarrowPeak_11272	0.0963689	0.786974	0.21919	0.509908	-0.16443	0.544914	chr12	16810677	16811515	839	*	Promoter (<=1kb)	12	16810963	16839742	28780	1	50496	ENSMUST00000220794.1	0	ENSMUSG00000057469	E2f6	E2F transcription factor 6
721	merged_macsnarrowPeak_11274	-0.355838	0.494237	-0.165783	0.806405	0.331025	0.389364	chr12	16874207	16874659	453	*	Distal Intergenic	12	16894895	16987823	92929	1	19878	ENSMUST00000020904.7	-20236	ENSMUSG00000020580	Rock2	Rho-associated coiled-coil containing protein kinase 2
722	merged_macsnarrowPeak_11275	0.19536	0.309151	-0.036449	0.924419	-0.274323	0.100184	chr12	16894344	16895631	1288	*	Promoter (<=1kb)	12	16894895	16987823	92929	1	19878	ENSMUST00000020904.7	0	ENSMUSG00000020580	Rock2	Rho-associated coiled-coil containing protein kinase 2
723	merged_macsnarrowPeak_11278	0.0197912	0.947092	-0.0257663	0.948234	-0.24269	0.164795	chr12	16999809	17000498	690	*	Promoter (<=1kb)	12	16988648	17000032	11385	2	217430	ENSMUST00000140933.1	0	ENSMUSG00000045679	Pqlc3	PQ loop repeat containing
724	merged_macsnarrowPeak_1128	-1.95558	1.02894e-07	-0.0373542	0.955798	0.265792	0.40043	chr1	69692054	69692677	624	*	Distal Intergenic	1	69538582	69687245	148664	2	22779	ENSMUST00000187184.6	-4809	ENSMUSG00000025997	Ikzf2	IKAROS family zinc finger 2
725	merged_macsnarrowPeak_11280	-0.495367	0.103022	0.27271	0.422462	0.0312195	0.93966	chr12	17011162	17011881	720	*	Promoter (<=1kb)	12	17003319	17011727	8409	2	73667	ENSMUST00000095823.8	0	ENSMUSG00000071398	2410004P03Rik	RIKEN cDNA 2410004P03 gene
726	merged_macsnarrowPeak_11282	-0.665941	0.00510385	-0.0985251	0.812101	0.152764	0.550475	chr12	17032530	17033793	1264	*	Distal Intergenic	12	17003319	17011727	8409	2	73667	ENSMUST00000095823.8	-20803	ENSMUSG00000071398	2410004P03Rik	RIKEN cDNA 2410004P03 gene
727	merged_macsnarrowPeak_11286	-1.93577	0.000357642	0.10003	0.907139	0.156496	0.771925	chr12	17113612	17114360	749	*	Distal Intergenic	12	17172100	17176888	4789	2	382571	ENSMUST00000170580.2	62528	ENSMUSG00000051726	Kcnf1	potassium voltage-gated channel, subfamily F, member 1
728	merged_macsnarrowPeak_11288	0.149353	0.846329	0.286298	0.711894	0.0214322	0.979761	chr12	17253039	17253552	514	*	Distal Intergenic	12	17266545	17281810	15266	1	71853	ENSMUST00000162936.7	-12993	ENSMUSG00000020571	Pdia6	protein disulfide isomerase associated 6
729	merged_macsnarrowPeak_11290	-0.131694	0.553643	-0.177115	0.463607	-0.24106	0.150279	chr12	17266302	17266945	644	*	Promoter (<=1kb)	12	17266545	17281810	15266	1	71853	ENSMUST00000162936.7	0	ENSMUSG00000020571	Pdia6	protein disulfide isomerase associated 6
730	merged_macsnarrowPeak_11291	-0.189682	0.54736	-0.0215217	0.968694	-0.258364	0.269831	chr12	17347832	17348833	1002	*	Promoter (<=1kb)	12	17348458	17430095	81638	1	217431	ENSMUST00000046011.11	0	ENSMUSG00000061458	Nol10	nucleolar protein 10
731	merged_macsnarrowPeak_11292	-0.402603	0.523259	-0.130613	0.886458	-0.575255	0.19763	chr12	17367093	17367345	253	*	Intron (ENSMUST00000046011.11/217431, intron 9 of 20)	12	17355392	17355474	83	1	100526470	ENSMUST00000175296.1	11701	ENSMUSG00000093037	Mir3066	microRNA 3066
732	merged_macsnarrowPeak_11293	-0.806469	0.0901648	-0.232671	0.720154	-0.428329	0.28274	chr12	17372733	17373277	545	*	Intron (ENSMUST00000046011.11/217431, intron 11 of 20)	12	17355392	17355474	83	1	100526470	ENSMUST00000175296.1	17341	ENSMUSG00000093037	Mir3066	microRNA 3066
733	merged_macsnarrowPeak_113	-0.100151	0.794358	-0.0104055	0.988111	-0.0594807	0.87336	chr1	20951043	20952033	991	*	Promoter (<=1kb)	1	20951626	20955527	3902	1	71877	ENSMUST00000160782.1	0	ENSMUSG00000041809	Efhc1	EF-hand domain (C-terminal) containing 1
734	merged_macsnarrowPeak_11303	-0.598032	0.10776	-0.619247	0.0902536	-0.211052	0.570421	chr12	17471333	17471878	546	*	Distal Intergenic	12	17544794	17551084	6291	1	18263	ENSMUST00000171737.2	-72916	ENSMUSG00000011179	Odc1	ornithine decarboxylase, structural 1
735	merged_macsnarrowPeak_11305	-1.66358	2.15649e-05	-0.550595	0.175478	-0.713505	0.0172524	chr12	17507119	17507646	528	*	Distal Intergenic	12	17544794	17551084	6291	1	18263	ENSMUST00000171737.2	-37148	ENSMUSG00000011179	Odc1	ornithine decarboxylase, structural 1
736	merged_macsnarrowPeak_11306	0.762503	0.0746056	-0.558177	0.313107	-0.479569	0.269881	chr12	17511091	17511558	468	*	Distal Intergenic	12	17544794	17551084	6291	1	18263	ENSMUST00000171737.2	-33236	ENSMUSG00000011179	Odc1	ornithine decarboxylase, structural 1
737	merged_macsnarrowPeak_11307	0.163106	0.380383	-0.0936144	0.74251	-0.286636	0.0590462	chr12	17544285	17545488	1204	*	Promoter (<=1kb)	12	17544794	17551084	6291	1	18263	ENSMUST00000171737.2	0	ENSMUSG00000011179	Odc1	ornithine decarboxylase, structural 1
738	merged_macsnarrowPeak_11308	0.667174	0.0880078	0.331248	0.530694	-0.0318001	0.959128	chr12	17553999	17554544	546	*	Exon (ENSMUST00000222758.1/ENSMUST00000222758.1, exon 1 of 5)	12	17549458	17550077	620	1	18263	ENSMUST00000222250.1	4541	ENSMUSG00000011179	Odc1	ornithine decarboxylase, structural 1
739	merged_macsnarrowPeak_11309	-0.453771	0.436149	-0.0766176	0.934028	-0.427795	0.335436	chr12	17568402	17568987	586	*	Exon (ENSMUST00000222500.1/ENSMUST00000222500.1, exon 1 of 1)	12	17549458	17550077	620	1	18263	ENSMUST00000222250.1	18944	ENSMUSG00000011179	Odc1	ornithine decarboxylase, structural 1
740	merged_macsnarrowPeak_11310	0.333023	0.0806425	-0.0842253	0.812097	-0.109717	0.635475	chr12	17690218	17691160	943	*	Promoter (<=1kb)	12	17690856	17791933	101078	1	53602	ENSMUST00000071858.4	0	ENSMUSG00000071379	Hpcal1	hippocalcin-like 1
741	merged_macsnarrowPeak_11311	0.128162	0.773015	-0.0536898	0.932761	0.10007	0.801734	chr12	17691869	17692153	285	*	Promoter (1-2kb)	12	17690856	17791933	101078	1	53602	ENSMUST00000071858.4	1013	ENSMUSG00000071379	Hpcal1	hippocalcin-like 1
742	merged_macsnarrowPeak_11313	1.00159	0.0461288	0.522882	0.440931	0.66499	0.16514	chr12	17710084	17710650	567	*	Intron (ENSMUST00000071858.4/53602, intron 1 of 3)	12	17728226	17791126	62901	1	53602	ENSMUST00000222944.1	-17576	ENSMUSG00000071379	Hpcal1	hippocalcin-like 1
743	merged_macsnarrowPeak_11314	0.368574	0.23882	-0.0954083	0.85777	0.0172051	0.970352	chr12	17715616	17716407	792	*	Intron (ENSMUST00000071858.4/53602, intron 1 of 3)	12	17728226	17791126	62901	1	53602	ENSMUST00000222944.1	-11819	ENSMUSG00000071379	Hpcal1	hippocalcin-like 1
744	merged_macsnarrowPeak_11316	0.634238	0.00938024	-0.268722	0.45627	-0.0103613	0.982195	chr12	17724440	17725074	635	*	Intron (ENSMUST00000071858.4/53602, intron 1 of 3)	12	17728226	17791126	62901	1	53602	ENSMUST00000222944.1	-3152	ENSMUSG00000071379	Hpcal1	hippocalcin-like 1
745	merged_macsnarrowPeak_11317	-0.130901	0.785299	-0.211154	0.658919	-0.147505	0.699979	chr12	17726336	17726866	531	*	Promoter (1-2kb)	12	17728226	17791126	62901	1	53602	ENSMUST00000222944.1	-1360	ENSMUSG00000071379	Hpcal1	hippocalcin-like 1
746	merged_macsnarrowPeak_11324	0.503224	0.134519	0.112256	0.852575	-0.138976	0.73356	chr12	17881425	17882247	823	*	Exon (ENSMUST00000223226.1/ENSMUST00000223226.1, exon 1 of 1)	12	17728226	17791126	62901	1	53602	ENSMUST00000222944.1	153199	ENSMUSG00000071379	Hpcal1	hippocalcin-like 1
747	merged_macsnarrowPeak_11325	0.0474559	0.908273	-0.127752	0.765275	-0.350676	0.134412	chr12	18609807	18610494	688	*	Exon (ENSMUST00000220919.1/ENSMUST00000220919.1, exon 1 of 1)	12	18514546	18535251	20706	1	236366	ENSMUST00000063216.5	95261	ENSMUSG00000073197	5730507C01Rik	RIKEN cDNA 5730507C01 gene
748	merged_macsnarrowPeak_11327	-0.299184	0.667602	-0.0691663	0.946583	-0.754554	0.0887141	chr12	20614861	20615357	497	*	Exon (ENSMUST00000223281.1/ENSMUST00000223281.1, exon 1 of 2)	12	20804381	20815779	11399	2	69513	ENSMUST00000189625.1	200422	ENSMUSG00000099759	1700030C10Rik	RIKEN cDNA 1700030C10 gene
749	merged_macsnarrowPeak_11328	-0.0903196	0.907963	0.787587	0.123728	-0.489803	0.293803	chr12	20815434	20816003	570	*	Promoter (<=1kb)	12	20804381	20815779	11399	2	69513	ENSMUST00000189625.1	0	ENSMUSG00000099759	1700030C10Rik	RIKEN cDNA 1700030C10 gene
750	merged_macsnarrowPeak_11329	0.245446	0.477661	0.0927275	0.8648	-0.1833	0.570918	chr12	20920763	20921732	970	*	Exon (ENSMUST00000140360.7/ENSMUST00000140360.7, exon 1 of 4)	12	20990459	21200919	210461	1	211914	ENSMUST00000174530.1	-68727	ENSMUSG00000052632	Asap2	ArfGAP with SH3 domain, ankyrin repeat and PH domain 2
751	merged_macsnarrowPeak_1133	-1.88062	0.000127739	-0.32772	0.554984	0.254792	0.557645	chr1	69752752	69753340	589	*	Distal Intergenic	1	69538582	69687245	148664	2	22779	ENSMUST00000187184.6	-65507	ENSMUSG00000025997	Ikzf2	IKAROS family zinc finger 2
752	merged_macsnarrowPeak_11330	0.222255	0.695449	0.0939662	0.909799	-0.660115	0.0758476	chr12	20990196	20990909	714	*	Promoter (<=1kb)	12	20990459	21200919	210461	1	211914	ENSMUST00000174530.1	0	ENSMUSG00000052632	Asap2	ArfGAP with SH3 domain, ankyrin repeat and PH domain 2
753	merged_macsnarrowPeak_11333	-0.0749401	0.815609	0.16157	0.617044	-0.203543	0.363285	chr12	21111220	21112216	997	*	Promoter (<=1kb)	12	21111748	21270171	158424	1	211914	ENSMUST00000064595.14	0	ENSMUSG00000052632	Asap2	ArfGAP with SH3 domain, ankyrin repeat and PH domain 2
754	merged_macsnarrowPeak_11335	-0.352505	0.314264	-0.264894	0.504588	-0.445558	0.0902295	chr12	21167011	21167805	795	*	Intron (ENSMUST00000174530.1/211914, intron 6 of 9)	12	21111954	21268179	156226	1	211914	ENSMUST00000050990.9	55057	ENSMUSG00000052632	Asap2	ArfGAP with SH3 domain, ankyrin repeat and PH domain 2
755	merged_macsnarrowPeak_1134	-1.95756	6.5433e-13	-0.428176	0.120312	-0.499277	0.016501	chr1	69759526	69760110	585	*	Distal Intergenic	1	69826970	70267277	440308	1	66722	ENSMUST00000187159.6	-66860	ENSMUSG00000053153	Spag16	sperm associated antigen 16
756	merged_macsnarrowPeak_11341	0.0404574	0.893816	-0.00658833	0.990431	-0.146311	0.484433	chr12	21285631	21286599	969	*	Promoter (<=1kb)	12	21267420	21286219	18800	2	16413	ENSMUST00000232072.1	0	ENSMUSG00000062352	Itgb1bp1	integrin beta 1 binding protein 1
757	merged_macsnarrowPeak_11342	0.249825	0.464457	-0.0209113	0.974168	0.299628	0.260491	chr12	21286827	21287529	703	*	Promoter (<=1kb)	12	21286399	21308236	21838	1	54451	ENSMUST00000222968.1	428	ENSMUSG00000054309	Cpsf3	cleavage and polyadenylation specificity factor 3
758	merged_macsnarrowPeak_11343	-0.226832	0.30098	0.00893314	0.985697	-0.0231589	0.937657	chr12	21316118	21316718	601	*	Promoter (<=1kb)	12	21316389	21323819	7431	1	67732	ENSMUST00000076813.7	0	ENSMUSG00000062054	Iah1	isoamyl acetate-hydrolyzing esterase 1 homolog
759	merged_macsnarrowPeak_11344	0.403951	0.43512	0.229241	0.740492	-0.126445	0.826077	chr12	21318226	21318424	199	*	Promoter (1-2kb)	12	21316436	21320776	4341	1	67732	ENSMUST00000222344.1	1790	ENSMUSG00000062054	Iah1	isoamyl acetate-hydrolyzing esterase 1 homolog
760	merged_macsnarrowPeak_11346	0.0738176	0.795861	0.0145291	0.975425	-0.199691	0.329187	chr12	21373248	21374103	856	*	Promoter (<=1kb)	12	21323509	21373593	50085	2	11491	ENSMUST00000101551.9	0	ENSMUSG00000052593	Adam17	a disintegrin and metallopeptidase domain 17
761	merged_macsnarrowPeak_11349	0.0975526	0.630379	-0.014279	0.969453	-0.258511	0.075562	chr12	21417085	21418042	958	*	Promoter (<=1kb)	12	21390071	21417637	27567	2	22630	ENSMUST00000135088.8	0	ENSMUSG00000076432	Ywhaq	tyrosine 3-monooxygenase/tryptophan 5-monooxygenase activation protein theta
762	merged_macsnarrowPeak_1135	-1.75149	1.35111e-13	-0.201056	0.502693	0.120497	0.637088	chr1	69768578	69769392	815	*	Distal Intergenic	1	69826970	70267277	440308	1	66722	ENSMUST00000187159.6	-57578	ENSMUSG00000053153	Spag16	sperm associated antigen 16
763	merged_macsnarrowPeak_11352	0.623932	0.0124497	-0.302662	0.392599	0.500098	0.029838	chr12	21451339	21451998	660	*	Distal Intergenic	12	21390071	21417637	27567	2	22630	ENSMUST00000135088.8	-33702	ENSMUSG00000076432	Ywhaq	tyrosine 3-monooxygenase/tryptophan 5-monooxygenase activation protein theta
764	merged_macsnarrowPeak_11355	2.81027	6.83506e-12	-0.964342	0.186778	0.742651	0.163502	chr12	21480213	21480728	516	*	Distal Intergenic	12	21390071	21417637	27567	2	22630	ENSMUST00000135088.8	-62576	ENSMUSG00000076432	Ywhaq	tyrosine 3-monooxygenase/tryptophan 5-monooxygenase activation protein theta
765	merged_macsnarrowPeak_11356	0.442454	0.445533	0.417517	0.515103	-0.0121506	0.988159	chr12	21543150	21543636	487	*	Exon (ENSMUST00000210709.1/ENSMUST00000210709.1, exon 1 of 3)	12	21390071	21417637	27567	2	22630	ENSMUST00000135088.8	-125513	ENSMUSG00000076432	Ywhaq	tyrosine 3-monooxygenase/tryptophan 5-monooxygenase activation protein theta
766	merged_macsnarrowPeak_11362	0.237171	0.517351	0.186107	0.673787	0.0800073	0.839967	chr12	24498272	24498989	718	*	Promoter (<=1kb)	12	24498359	24558539	60181	1	21340	ENSMUST00000075954.8	0	ENSMUSG00000059669	Taf1b	TATA-box binding protein associated factor, RNA polymerase I, B
767	merged_macsnarrowPeak_11364	-0.0978651	0.682109	-0.122181	0.673262	-0.315966	0.0555528	chr12	24571861	24572708	848	*	Promoter (<=1kb)	12	24572283	24617388	45106	1	195733	ENSMUST00000085553.12	0	ENSMUSG00000020656	Grhl1	grainyhead like transcription factor 1
768	merged_macsnarrowPeak_11365	-0.492707	0.014827	-0.0398779	0.922274	0.0966032	0.68491	chr12	24593013	24593733	721	*	Intron (ENSMUST00000085553.12/195733, intron 8 of 15)	12	24580749	24617391	36643	1	195733	ENSMUST00000020985.8	12264	ENSMUSG00000020656	Grhl1	grainyhead like transcription factor 1
769	merged_macsnarrowPeak_11367	-1.8855	0.259325	1.09828	0.195446	4.17243	1.90732e-19	chr12	24597810	24598093	284	*	Intron (ENSMUST00000085553.12/195733, intron 8 of 15)	12	24580749	24617391	36643	1	195733	ENSMUST00000020985.8	17061	ENSMUSG00000020656	Grhl1	grainyhead like transcription factor 1
770	merged_macsnarrowPeak_11369	-0.206422	0.626901	0.0746695	0.900887	0.0525484	0.90624	chr12	24600832	24601243	412	*	Intron (ENSMUST00000085553.12/195733, intron 8 of 15)	12	24580749	24617391	36643	1	195733	ENSMUST00000020985.8	20083	ENSMUSG00000020656	Grhl1	grainyhead like transcription factor 1
771	merged_macsnarrowPeak_11372	0.243398	0.103022	-0.0421522	0.893188	-0.284658	0.0366261	chr12	24650838	24652382	1545	*	Promoter (<=1kb)	12	24651274	24662789	11516	1	194655	ENSMUST00000020982.6	0	ENSMUSG00000020653	Klf11	Kruppel-like factor 11
772	merged_macsnarrowPeak_11374	0.247798	0.357537	0.356376	0.190059	0.135969	0.618568	chr12	24830797	24832072	1276	*	Promoter (<=1kb)	12	24830879	24939302	108424	1	67216	ENSMUST00000222198.1	0	ENSMUSG00000020646	Mboat2	membrane bound O-acyltransferase domain containing 2
773	merged_macsnarrowPeak_11377	0.0708344	0.838955	0.116333	0.765422	-0.186029	0.44942	chr12	24974705	24975674	970	*	Promoter (<=1kb)	12	24974925	25059697	84773	1	77480	ENSMUST00000066652.6	0	ENSMUSG00000036333	Kidins220	kinase D-interacting substrate 220
774	merged_macsnarrowPeak_11378	0.183605	0.804428	-0.558884	0.372897	0.932826	0.0177236	chr12	25010480	25010726	247	*	Intron (ENSMUST00000066652.6/77480, intron 18 of 31)	12	25016986	25051364	34379	1	77480	ENSMUST00000221423.1	-6260	ENSMUSG00000036333	Kidins220	kinase D-interacting substrate 220
775	merged_macsnarrowPeak_11379	0.760696	0.0797835	-0.622552	0.255211	0.504931	0.231933	chr12	25013049	25013533	485	*	Exon (ENSMUST00000066652.6/77480, exon 21 of 32)	12	25016986	25051364	34379	1	77480	ENSMUST00000221423.1	-3453	ENSMUSG00000036333	Kidins220	kinase D-interacting substrate 220
776	merged_macsnarrowPeak_11382	0.291698	0.433264	-0.0321963	0.962973	-0.289002	0.358814	chr12	25092378	25092715	338	*	Distal Intergenic	12	25093801	25096092	2292	2	15902	ENSMUST00000020974.6	3377	ENSMUSG00000020644	Id2	inhibitor of DNA binding 2
777	merged_macsnarrowPeak_11383	-0.0103951	0.969934	0.0126319	0.974154	-0.160317	0.34013	chr12	25095869	25096698	830	*	Promoter (<=1kb)	12	25093801	25096092	2292	2	15902	ENSMUST00000020974.6	0	ENSMUSG00000020644	Id2	inhibitor of DNA binding 2
778	merged_macsnarrowPeak_11384	0.147693	0.721393	-0.0138396	0.985877	-0.429411	0.122647	chr12	25098779	25099012	234	*	Promoter (1-2kb)	12	25093799	25097140	3342	2	15902	ENSMUST00000221761.1	-1639	ENSMUSG00000020644	Id2	inhibitor of DNA binding 2
779	merged_macsnarrowPeak_11385	0.446428	0.458435	0.306951	0.682675	0.330354	0.534001	chr12	25117766	25118384	619	*	Distal Intergenic	12	25129174	25134931	5758	1	432641	ENSMUST00000223429.1	-10790	NA	Gm17746	predicted gene, 17746
780	merged_macsnarrowPeak_11386	0.145793	0.839252	-0.382288	0.568773	0.237365	0.667312	chr12	25155349	25155906	558	*	Intron (ENSMUST00000223481.1/ENSMUST00000223481.1, intron 1 of 2)	12	25129174	25134931	5758	1	432641	ENSMUST00000223429.1	26175	NA	Gm17746	predicted gene, 17746
781	merged_macsnarrowPeak_11388	-0.489281	0.136158	0.0877643	0.87091	-0.158787	0.629904	chr12	25189283	25190048	766	*	Exon (ENSMUST00000222804.1/ENSMUST00000222804.1, exon 2 of 2)	12	25129174	25134931	5758	1	432641	ENSMUST00000223429.1	60109	NA	Gm17746	predicted gene, 17746
782	merged_macsnarrowPeak_11397	-0.454684	0.309812	-0.210917	0.711819	0.213025	0.59698	chr12	25266767	25267099	333	*	Distal Intergenic	12	25129174	25134931	5758	1	432641	ENSMUST00000223429.1	137593	NA	Gm17746	predicted gene, 17746
783	merged_macsnarrowPeak_11398	0.120366	0.844198	0.0380842	0.966508	0.0890988	0.87556	chr12	25267586	25268160	575	*	Distal Intergenic	12	25129174	25134931	5758	1	432641	ENSMUST00000223429.1	138412	NA	Gm17746	predicted gene, 17746
784	merged_macsnarrowPeak_11401	-0.75388	0.120747	-0.653677	0.179726	-0.462803	0.257345	chr12	25305852	25306346	495	*	Intron (ENSMUST00000220620.1/ENSMUST00000220620.1, intron 1 of 2)	12	25129174	25134931	5758	1	432641	ENSMUST00000223429.1	176678	NA	Gm17746	predicted gene, 17746
785	merged_macsnarrowPeak_11402	0.84379	0.105553	0.555128	0.386788	0.662031	0.151713	chr12	25311660	25312099	440	*	Intron (ENSMUST00000220620.1/ENSMUST00000220620.1, intron 1 of 2)	12	25129174	25134931	5758	1	432641	ENSMUST00000223429.1	182486	NA	Gm17746	predicted gene, 17746
786	merged_macsnarrowPeak_11407	1.01139	0.018484	-0.749798	0.179652	0.532832	0.227436	chr12	25359827	25360327	501	*	Intron (ENSMUST00000220620.1/ENSMUST00000220620.1, intron 2 of 2)	12	25129174	25134931	5758	1	432641	ENSMUST00000223429.1	230653	NA	Gm17746	predicted gene, 17746
787	merged_macsnarrowPeak_11413	-0.305917	0.545725	-0.597069	0.168646	-0.316054	0.417596	chr12	25863953	25864783	831	*	Distal Intergenic	12	26091962	26210505	118544	2	629481	ENSMUST00000223022.1	345722	ENSMUSG00000113550	Gm29687	predicted gene, 29687
788	merged_macsnarrowPeak_11415	-0.230296	0.564579	-0.754777	0.0139432	-0.309002	0.306239	chr12	25958463	25959219	757	*	Distal Intergenic	12	26091962	26210505	118544	2	629481	ENSMUST00000223022.1	251286	ENSMUSG00000113550	Gm29687	predicted gene, 29687
789	merged_macsnarrowPeak_11417	0.0329174	0.970844	-0.671908	0.306193	0.178715	0.792752	chr12	26057618	26058193	576	*	Distal Intergenic	12	26091962	26210505	118544	2	629481	ENSMUST00000223022.1	152312	ENSMUSG00000113550	Gm29687	predicted gene, 29687
790	merged_macsnarrowPeak_11418	-0.503272	0.0142311	-0.473825	0.0243337	-0.39936	0.0244244	chr12	26068152	26068967	816	*	Distal Intergenic	12	26091962	26210505	118544	2	629481	ENSMUST00000223022.1	141538	ENSMUSG00000113550	Gm29687	predicted gene, 29687
791	merged_macsnarrowPeak_11422	-0.404538	0.349913	-0.571957	0.157554	-0.452565	0.17122	chr12	26184777	26185475	699	*	Intron (ENSMUST00000223022.1/629481, intron 2 of 4)	12	26091962	26210505	118544	2	629481	ENSMUST00000223022.1	25030	ENSMUSG00000113550	Gm29687	predicted gene, 29687
792	merged_macsnarrowPeak_11423	0.176781	0.721013	-0.550898	0.187384	-0.0100442	0.986968	chr12	26187421	26187853	433	*	Intron (ENSMUST00000223022.1/629481, intron 2 of 4)	12	26091962	26210505	118544	2	629481	ENSMUST00000223022.1	22652	ENSMUSG00000113550	Gm29687	predicted gene, 29687
793	merged_macsnarrowPeak_11428	-0.628948	0.046778	-0.0724339	0.900887	0.234832	0.434339	chr12	26401073	26402062	990	*	Intron (ENSMUST00000020971.13/108089, intron 2 of 9)	12	26389319	26414004	24686	2	108089	ENSMUST00000222505.1	11942	ENSMUSG00000020642	Rnf144a	ring finger protein 144A
794	merged_macsnarrowPeak_1143	0.0631407	0.764881	-0.202667	0.289551	-0.315357	0.0169818	chr1	71102259	71103436	1178	*	Promoter (<=1kb)	1	71027498	71103146	75649	2	12021	ENSMUST00000027393.7	0	ENSMUSG00000026196	Bard1	BRCA1 associated RING domain 1
795	merged_macsnarrowPeak_11430	0.0330445	0.925686	0.143488	0.666486	-0.134029	0.59064	chr12	26414685	26415564	880	*	Promoter (<=1kb)	12	26414901	26415010	110	2	102466676	ENSMUST00000183713.1	0	ENSMUSG00000098771	Mir6538	microRNA 6538
796	merged_macsnarrowPeak_11432	0.0562532	0.875352	0.0521116	0.910012	0.0257264	0.942331	chr12	26456061	26456797	737	*	Promoter (<=1kb)	12	26442746	26456452	13707	2	58185	ENSMUST00000020970.9	0	ENSMUSG00000020641	Rsad2	radical S-adenosyl methionine domain containing 2
797	merged_macsnarrowPeak_11433	0.247951	0.306986	0.195813	0.501694	0.048371	0.875249	chr12	26469039	26470175	1137	*	Promoter (<=1kb)	12	26469204	26479837	10634	1	22169	ENSMUST00000020969.4	0	ENSMUSG00000020638	Cmpk2	cytidine monophosphate (UMP-CMP) kinase 2, mitochondrial
798	merged_macsnarrowPeak_11435	-0.147705	0.603019	-0.258929	0.333255	-0.361906	0.0539986	chr12	28635319	28636378	1060	*	Promoter (<=1kb)	12	28630854	28635953	5100	2	20115	ENSMUST00000074267.4	0	ENSMUSG00000061477	Rps7	ribosomal protein S7
799	merged_macsnarrowPeak_11436	-0.121478	0.6906	0.0857908	0.825202	-0.286319	0.156908	chr12	28649327	28650035	709	*	Promoter (<=1kb)	12	28649602	28659589	9988	1	19819	ENSMUST00000020959.8	0	ENSMUSG00000020630	Rnaseh1	ribonuclease H1
800	merged_macsnarrowPeak_11437	0.157376	0.570843	0.0672383	0.872762	-0.160987	0.49481	chr12	28675063	28675829	767	*	Promoter (<=1kb)	12	28675231	28682175	6945	1	104923	ENSMUST00000020957.12	0	ENSMUSG00000020629	Adi1	acireductone dioxygenase 1
801	merged_macsnarrowPeak_1144	0.060995	0.823282	0.0255206	0.950063	-0.164238	0.410858	chr1	71556812	71557625	814	*	Promoter (<=1kb)	1	71557150	71579631	22482	1	108147	ENSMUST00000027384.5	0	ENSMUSG00000026192	Atic	5-aminoimidazole-4-carboxamide ribonucleotide formyltransferase/IMP cyclohydrolase
802	merged_macsnarrowPeak_11440	0.0309698	0.939374	0.0171368	0.975727	-0.305792	0.183622	chr12	28749995	28750690	696	*	Promoter (<=1kb)	12	28690628	28750472	59845	2	217449	ENSMUST00000168129.9	0	ENSMUSG00000020628	Trappc12	trafficking protein particle complex 12
803	merged_macsnarrowPeak_11441	-0.147965	0.617745	0.13872	0.678235	-0.107053	0.682229	chr12	28751414	28752120	707	*	Promoter (<=1kb)	12	28751803	28869865	118063	1	380752	ENSMUST00000221877.1	0	ENSMUSG00000036613	Eipr1	EARP complex and GARP complex interacting protein 1
804	merged_macsnarrowPeak_11446	-0.634793	0.20672	-0.647496	0.176712	-0.0579176	0.926446	chr12	28829611	28829817	207	*	Intron (ENSMUST00000221877.1/380752, intron 4 of 8)	12	28857312	28867123	9812	1	380752	ENSMUST00000221574.1	-27495	ENSMUSG00000036613	Eipr1	EARP complex and GARP complex interacting protein 1
805	merged_macsnarrowPeak_11447	-0.72401	0.000990747	-0.551591	0.0220591	-0.0203728	0.957061	chr12	28834057	28834813	757	*	Intron (ENSMUST00000221877.1/380752, intron 4 of 8)	12	28857312	28867123	9812	1	380752	ENSMUST00000221574.1	-22499	ENSMUSG00000036613	Eipr1	EARP complex and GARP complex interacting protein 1
806	merged_macsnarrowPeak_11448	-0.724641	0.0863824	-0.441301	0.335227	-0.098197	0.844109	chr12	28835624	28836022	399	*	Intron (ENSMUST00000221877.1/380752, intron 4 of 8)	12	28857312	28867123	9812	1	380752	ENSMUST00000221574.1	-21290	ENSMUSG00000036613	Eipr1	EARP complex and GARP complex interacting protein 1
807	merged_macsnarrowPeak_11449	1.03559	0.0235049	-0.747813	0.219818	0.535853	0.26771	chr12	28845826	28846492	667	*	Intron (ENSMUST00000221877.1/380752, intron 4 of 8)	12	28857312	28867123	9812	1	380752	ENSMUST00000221574.1	-10820	ENSMUSG00000036613	Eipr1	EARP complex and GARP complex interacting protein 1
808	merged_macsnarrowPeak_11450	-0.819949	0.00857268	-0.352613	0.337973	-0.597845	0.0166464	chr12	29290878	29291371	494	*	Distal Intergenic	12	29141929	29199768	57840	1	102633526	ENSMUST00000222225.1	148949	ENSMUSG00000113986	Gm31333	predicted gene, 31333
809	merged_macsnarrowPeak_11452	-0.262169	0.41384	-0.304767	0.350085	-0.33669	0.164105	chr12	30583979	30584902	924	*	Promoter (<=1kb)	12	30584426	30591215	6790	1	211986	ENSMUST00000057151.9	0	ENSMUSG00000043061	Tmem18	transmembrane protein 18
810	merged_macsnarrowPeak_11456	0.113892	0.678932	0.110922	0.747563	-0.145639	0.523462	chr12	30911312	30912326	1015	*	Promoter (<=1kb)	12	30893326	30911571	18246	2	11431	ENSMUST00000062740.14	0	ENSMUSG00000044573	Acp1	acid phosphatase 1, soluble
811	merged_macsnarrowPeak_11458	0.0360061	0.915474	-0.0203686	0.966788	-0.176514	0.432291	chr12	31350862	31351729	868	*	Promoter (<=1kb)	12	31331277	31351453	20177	2	13382	ENSMUST00000110857.4	0	ENSMUSG00000020664	Dld	dihydrolipoamide dehydrogenase
812	merged_macsnarrowPeak_1146	-0.157089	0.633258	-0.126179	0.753732	-0.309657	0.171301	chr1	72225742	72226583	842	*	Exon (ENSMUST00000178786.1/ENSMUST00000178786.1, exon 1 of 1)	1	72159442	72212307	52866	2	381269	ENSMUST00000048860.8	-13435	ENSMUSG00000039395	Mreg	melanoregulin
813	merged_macsnarrowPeak_11460	-0.0614226	0.772644	-0.0297775	0.924772	-0.218438	0.113222	chr12	31499280	31500237	958	*	Promoter (<=1kb)	12	31484829	31499555	14727	2	104836	ENSMUST00000064240.13	0	ENSMUSG00000020659	Cbll1	Casitas B-lineage lymphoma-like 1
814	merged_macsnarrowPeak_11463	0.120838	0.677951	0.0137874	0.977755	-0.190678	0.382313	chr12	31634029	31635056	1028	*	Promoter (<=1kb)	12	31590967	31634635	43669	2	12033	ENSMUST00000177962.8	0	ENSMUSG00000020650	Bcap29	B cell receptor associated protein 29
815	merged_macsnarrowPeak_11464	-0.169792	0.458356	-0.00610752	0.990942	-0.226063	0.201696	chr12	31654350	31655338	989	*	Promoter (<=1kb)	12	31654869	31937630	282762	1	238123	ENSMUST00000036862.4	0	ENSMUSG00000035933	Cog5	component of oligomeric golgi complex 5
816	merged_macsnarrowPeak_11465	-0.217248	0.722427	-0.596218	0.221227	0.883265	0.00638143	chr12	31755812	31756312	501	*	Intron (ENSMUST00000036862.4/238123, intron 6 of 22)	12	31708712	31713947	5236	2	73010	ENSMUST00000176710.1	-41865	ENSMUSG00000044067	Gpr22	G protein-coupled receptor 22
817	merged_macsnarrowPeak_11468	0.127339	0.37445	-0.144734	0.399937	-0.186733	0.126916	chr12	31949303	31950910	1608	*	Promoter (<=1kb)	12	31926254	31950535	24282	2	73389	ENSMUST00000172314.8	0	ENSMUSG00000002996	Hbp1	high mobility group box transcription factor 1
818	merged_macsnarrowPeak_1147	0.0627506	0.937591	0.289337	0.687797	-0.368999	0.462743	chr1	72236306	72236921	616	*	Distal Intergenic	1	72159442	72212307	52866	2	381269	ENSMUST00000048860.8	-23999	ENSMUSG00000039395	Mreg	melanoregulin
819	merged_macsnarrowPeak_11473	-0.196178	0.788935	-0.802807	0.157848	-0.845707	0.0532851	chr12	31996918	31997267	350	*	Intron (ENSMUST00000003079.11/19088, intron 2 of 11)	12	31926254	31950535	24282	2	73389	ENSMUST00000172314.8	-46383	ENSMUSG00000002996	Hbp1	high mobility group box transcription factor 1
820	merged_macsnarrowPeak_11478	0.645704	0.175418	-0.156943	0.852959	0.31708	0.515418	chr12	32017622	32018090	469	*	Intron (ENSMUST00000003079.11/19088, intron 2 of 11)	12	31958480	32060589	102110	2	19088	ENSMUST00000146865.1	42499	ENSMUSG00000002997	Prkar2b	protein kinase, cAMP dependent regulatory, type II beta
821	merged_macsnarrowPeak_11479	0.0881012	0.737771	0.104587	0.746515	-0.089904	0.708222	chr12	32060716	32061638	923	*	Promoter (<=1kb)	12	31958476	32061235	102760	2	19088	ENSMUST00000003079.11	0	ENSMUSG00000002997	Prkar2b	protein kinase, cAMP dependent regulatory, type II beta
822	merged_macsnarrowPeak_1148	-0.151493	0.532536	-0.142223	0.610414	-0.260986	0.137691	chr1	72243669	72244598	930	*	Exon (ENSMUST00000177868.1/ENSMUST00000177868.1, exon 1 of 1)	1	72159442	72212307	52866	2	381269	ENSMUST00000048860.8	-31362	ENSMUSG00000039395	Mreg	melanoregulin
823	merged_macsnarrowPeak_11481	0.290665	0.440224	-0.186604	0.704931	0.476425	0.0811562	chr12	32168622	32169311	690	*	Distal Intergenic	12	32200551	32201009	459	2	30955	ENSMUST00000126814.1	31698	ENSMUSG00000020573	Pik3cg	phosphatidylinositol-4,5-bisphosphate 3-kinase catalytic subunit gamma
824	merged_macsnarrowPeak_11484	0.370808	0.229513	0.0681453	0.906088	0.313823	0.247227	chr12	32208140	32209259	1120	*	Promoter (<=1kb)	12	32173473	32208611	35139	2	30955	ENSMUST00000156904.7	0	ENSMUSG00000020573	Pik3cg	phosphatidylinositol-4,5-bisphosphate 3-kinase catalytic subunit gamma
825	merged_macsnarrowPeak_11489	0.794739	0.0156229	0.0448463	0.954029	-0.259267	0.51122	chr12	32291789	32292582	794	*	Distal Intergenic	12	32174170	32208659	34490	2	30955	ENSMUST00000053215.13	-83130	ENSMUSG00000020573	Pik3cg	phosphatidylinositol-4,5-bisphosphate 3-kinase catalytic subunit gamma
826	merged_macsnarrowPeak_1149	0.0640026	0.85409	0.0624363	0.891158	-0.166828	0.504922	chr1	72254315	72255797	1483	*	Exon (ENSMUST00000179876.1/ENSMUST00000179876.1, exon 1 of 1)	1	72259167	72284259	25093	2	111175	ENSMUST00000134840.7	28462	ENSMUSG00000026189	Pecr	peroxisomal trans-2-enoyl-CoA reductase
827	merged_macsnarrowPeak_11491	0.202552	0.26458	0.0424113	0.904042	-0.213822	0.194417	chr12	32378400	32379809	1410	*	Promoter (<=1kb)	12	32378704	32382943	4240	1	72123	ENSMUST00000172332.3	0	ENSMUSG00000090946	Ccdc71l	coiled-coil domain containing 71 like
828	merged_macsnarrowPeak_11493	-0.260512	0.650367	-0.0471246	0.956328	0.019696	0.975913	chr12	32635012	32635686	675	*	Distal Intergenic	12	32819545	32839207	19663	1	59027	ENSMUST00000220200.1	-183859	ENSMUSG00000020572	Nampt	nicotinamide phosphoribosyltransferase
829	merged_macsnarrowPeak_11497	0.32244	0.0391823	-0.0586674	0.85777	-0.342647	0.0204878	chr12	32819929	32821181	1253	*	Promoter (<=1kb)	12	32820335	32853349	33015	1	59027	ENSMUST00000020886.8	0	ENSMUSG00000020572	Nampt	nicotinamide phosphoribosyltransferase
830	merged_macsnarrowPeak_11498	0.584204	0.243717	-0.137775	0.877821	0.000466276	0.999579	chr12	32827086	32827232	147	*	Intron (ENSMUST00000220200.1/59027, intron 1 of 5)	12	32820801	32835012	14212	1	59027	ENSMUST00000218491.1	6285	ENSMUSG00000020572	Nampt	nicotinamide phosphoribosyltransferase
831	merged_macsnarrowPeak_1150	-0.187382	0.560472	-0.323355	0.282341	-0.779476	3.3536e-05	chr1	72284053	72284612	560	*	Promoter (<=1kb)	1	72259167	72284259	25093	2	111175	ENSMUST00000134840.7	0	ENSMUSG00000026189	Pecr	peroxisomal trans-2-enoyl-CoA reductase
832	merged_macsnarrowPeak_11502	0.654471	0.202284	0.109101	0.911356	-0.0995583	0.887267	chr12	32897476	32897904	429	*	Distal Intergenic	12	32924957	32953783	28827	2	74076	ENSMUST00000180391.1	55879	ENSMUSG00000097494	4933406C10Rik	RIKEN cDNA 4933406C10 gene
833	merged_macsnarrowPeak_11507	0.165921	0.791272	-0.211201	0.764482	-0.0556664	0.931346	chr12	32952581	32952688	108	*	Promoter (1-2kb)	12	32924957	32953783	28827	2	74076	ENSMUST00000180391.1	1095	ENSMUSG00000097494	4933406C10Rik	RIKEN cDNA 4933406C10 gene
834	merged_macsnarrowPeak_11508	0.162757	0.334454	-0.0636239	0.823793	-0.257416	0.0669946	chr12	32953610	32954968	1359	*	Promoter (<=1kb)	12	32953891	32979860	25970	1	19027	ENSMUST00000076698.12	0	ENSMUSG00000020570	Sypl	synaptophysin-like protein
835	merged_macsnarrowPeak_1151	-0.16652	0.58865	-0.150551	0.670501	-0.201193	0.39684	chr1	72307017	72307784	768	*	Promoter (<=1kb)	1	72307427	72394952	87526	1	22596	ENSMUST00000027379.9	0	ENSMUSG00000026187	Xrcc5	X-ray repair complementing defective repair in Chinese hamster cells 5
836	merged_macsnarrowPeak_11514	0.0538404	0.934207	0.10391	0.88678	0.319438	0.399346	chr12	32999712	33000288	577	*	Exon (ENSMUST00000158511.1/ENSMUST00000158511.1, exon 1 of 1)	12	32965406	32969446	4041	1	19027	ENSMUST00000139339.1	34306	ENSMUSG00000020570	Sypl	synaptophysin-like protein
837	merged_macsnarrowPeak_11515	-0.118703	0.871368	-0.0307544	0.976092	0.146229	0.800189	chr12	33009831	33010321	491	*	Distal Intergenic	12	33050786	33052986	2201	2	68764	ENSMUST00000219158.1	42665	ENSMUSG00000035860	Cdhr3	cadherin-related family member 3
838	merged_macsnarrowPeak_11517	0.367342	0.464947	0.220331	0.740644	-0.0745146	0.902332	chr12	33027104	33027532	429	*	Distal Intergenic	12	33050786	33052986	2201	2	68764	ENSMUST00000219158.1	25454	ENSMUSG00000035860	Cdhr3	cadherin-related family member 3
839	merged_macsnarrowPeak_11518	-0.658491	0.152863	-0.00571118	0.995627	0.143017	0.772364	chr12	33034384	33035036	653	*	3' UTR	12	33050786	33052986	2201	2	68764	ENSMUST00000219158.1	17950	ENSMUSG00000035860	Cdhr3	cadherin-related family member 3
840	merged_macsnarrowPeak_11519	-0.382647	0.457229	-0.0267089	0.976113	0.0179775	0.978146	chr12	33035869	33036518	650	*	Intron (ENSMUST00000095774.2/68764, intron 18 of 19)	12	33050786	33052986	2201	2	68764	ENSMUST00000219158.1	16468	ENSMUSG00000035860	Cdhr3	cadherin-related family member 3
841	merged_macsnarrowPeak_11521	-0.512409	0.0963582	-0.657927	0.0198636	-0.277773	0.315982	chr12	33048279	33048919	641	*	Intron (ENSMUST00000095774.2/68764, intron 12 of 19)	12	33050786	33052986	2201	2	68764	ENSMUST00000219158.1	4067	ENSMUSG00000035860	Cdhr3	cadherin-related family member 3
842	merged_macsnarrowPeak_11524	-1.66063	0.00193257	-0.237271	0.756167	-0.605866	0.157816	chr12	33061623	33062101	479	*	Promoter (<=1kb)	12	33059686	33061792	2107	2	68764	ENSMUST00000219065.1	0	ENSMUSG00000035860	Cdhr3	cadherin-related family member 3
843	merged_macsnarrowPeak_11525	0.114475	0.858425	-0.0339514	0.971534	0.191635	0.702588	chr12	33075881	33076698	818	*	Intron (ENSMUST00000095774.2/68764, intron 4 of 19)	12	33059686	33061792	2107	2	68764	ENSMUST00000219065.1	-14089	ENSMUSG00000035860	Cdhr3	cadherin-related family member 3
844	merged_macsnarrowPeak_11526	-0.747341	0.169012	-0.137091	0.868546	-0.0314883	0.963523	chr12	33109528	33109857	330	*	Distal Intergenic	12	33033796	33092875	59080	2	68764	ENSMUST00000095774.2	-16653	ENSMUSG00000035860	Cdhr3	cadherin-related family member 3
845	merged_macsnarrowPeak_1153	-0.0297638	0.925511	-0.394637	0.0687922	-0.34006	0.0568407	chr1	72582848	72583584	737	*	Promoter (<=1kb)	1	72583251	72585991	2741	1	54380	ENSMUST00000145868.7	0	ENSMUSG00000039354	Smarcal1	SWI/SNF related matrix associated, actin dependent regulator of chromatin, subfamily a-like 1
846	merged_macsnarrowPeak_11531	-0.561854	0.0443572	-0.158239	0.722763	-0.242751	0.394392	chr12	33131590	33132421	832	*	Intron (ENSMUST00000140569.1/ENSMUST00000140569.1, intron 2 of 2)	12	33135377	33139621	4245	2	320046	ENSMUST00000144109.1	7200	ENSMUSG00000052125	F730043M19Rik	RIKEN cDNA F730043M19 gene
847	merged_macsnarrowPeak_11532	0.14918	0.492828	-0.0664509	0.847451	-0.300629	0.0692877	chr12	33146833	33148111	1279	*	Promoter (<=1kb)	12	33111711	33147586	35876	2	320046	ENSMUST00000140105.7	0	ENSMUSG00000052125	F730043M19Rik	RIKEN cDNA F730043M19 gene
848	merged_macsnarrowPeak_11533	-1.03537	0.000538911	0.169142	0.69993	-0.3549	0.182053	chr12	33158176	33158716	541	*	Intron (ENSMUST00000077456.12/380753, intron 1 of 2)	12	33147805	33328849	181045	1	380753	ENSMUST00000136644.7	10371	ENSMUSG00000020564	Atxn7l1	ataxin 7-like 1
849	merged_macsnarrowPeak_11534	-0.543662	0.121272	0.138089	0.79427	0.0382999	0.935891	chr12	33160270	33160876	607	*	Intron (ENSMUST00000077456.12/380753, intron 1 of 2)	12	33147805	33328849	181045	1	380753	ENSMUST00000136644.7	12465	ENSMUSG00000020564	Atxn7l1	ataxin 7-like 1
850	merged_macsnarrowPeak_11537	-0.79468	0.177965	0.101857	0.916553	-0.274619	0.618214	chr12	33175514	33176321	808	*	Intron (ENSMUST00000077456.12/380753, intron 1 of 2)	12	33147805	33328849	181045	1	380753	ENSMUST00000136644.7	27709	ENSMUSG00000020564	Atxn7l1	ataxin 7-like 1
851	merged_macsnarrowPeak_11538	-0.863859	0.0129774	-0.117587	0.8523	-0.255589	0.481029	chr12	33182236	33183492	1257	*	Intron (ENSMUST00000077456.12/380753, intron 1 of 2)	12	33147805	33328849	181045	1	380753	ENSMUST00000136644.7	34431	ENSMUSG00000020564	Atxn7l1	ataxin 7-like 1
852	merged_macsnarrowPeak_1154	-0.346338	0.168832	0.0430353	0.925886	-0.139627	0.580151	chr1	72710817	72711822	1006	*	Promoter (<=1kb)	1	72711290	72713813	2524	1	19981	ENSMUST00000059980.10	0	ENSMUSG00000046330	Rpl37a	ribosomal protein L37a
853	merged_macsnarrowPeak_11542	-0.323692	0.202397	-0.0600828	0.897459	-0.224038	0.337326	chr12	33302098	33303293	1196	*	Promoter (<=1kb)	12	33302515	33368273	65759	1	380753	ENSMUST00000090597.10	0	ENSMUSG00000020564	Atxn7l1	ataxin 7-like 1
854	merged_macsnarrowPeak_11543	0.0754402	0.857851	0.153377	0.729812	-0.0210238	0.961505	chr12	33314069	33314572	504	*	Promoter (<=1kb)	12	33314277	33344941	30665	1	380753	ENSMUST00000133549.7	0	ENSMUSG00000020564	Atxn7l1	ataxin 7-like 1
855	merged_macsnarrowPeak_11544	-0.175087	0.535803	0.0443148	0.919812	0.191465	0.380624	chr12	33315083	33315572	490	*	Promoter (<=1kb)	12	33315397	33372357	56961	1	380753	ENSMUST00000154742.1	0	ENSMUSG00000020564	Atxn7l1	ataxin 7-like 1
856	merged_macsnarrowPeak_11545	-0.286349	0.479714	0.0517297	0.938034	-0.0722316	0.871372	chr12	33315849	33316348	500	*	Promoter (<=1kb)	12	33315405	33326204	10800	1	380753	ENSMUST00000145589.1	444	ENSMUSG00000020564	Atxn7l1	ataxin 7-like 1
857	merged_macsnarrowPeak_11546	-0.0648304	0.933967	0.0902927	0.921935	-0.215394	0.694156	chr12	33333764	33334251	488	*	Intron (ENSMUST00000146040.8/380753, intron 4 of 12)	12	33345305	33368278	22974	1	380753	ENSMUST00000126275.1	-11054	ENSMUSG00000020564	Atxn7l1	ataxin 7-like 1
858	merged_macsnarrowPeak_11547	-0.0947344	0.863611	-0.222169	0.677632	-0.279325	0.442954	chr12	33379846	33380404	559	*	Intron (ENSMUST00000138617.1/75836, intron 2 of 3)	12	33358243	33394760	36518	2	75836	ENSMUST00000138617.1	14356	ENSMUSG00000085664	Atxn7l1os2	ataxin 7-like 1, opposite strand 2
859	merged_macsnarrowPeak_11550	0.393767	0.0707569	0.000881291	0.999214	-0.221658	0.321915	chr12	33429380	33430102	723	*	Promoter (<=1kb)	12	33429635	33437066	7432	1	28071	ENSMUST00000219769.1	0	ENSMUSG00000020561	Polr1f	RNA polymerase I subunit F
860	merged_macsnarrowPeak_11551	-0.128315	0.798261	0.0630191	0.923743	0.351587	0.246449	chr12	33433817	33434126	310	*	Intron (ENSMUST00000219769.1/28071, intron 1 of 1)	12	33430069	33436983	6915	1	28071	ENSMUST00000218748.1	3748	ENSMUSG00000020561	Polr1f	RNA polymerase I subunit F
861	merged_macsnarrowPeak_11567	-1.27956	0.000603367	0.190065	0.702742	0.616312	0.0195023	chr12	34906706	34907700	995	*	Promoter (<=1kb)	12	34434313	34906979	472667	2	79221	ENSMUST00000211632.1	0	ENSMUSG00000004698	Hdac9	histone deacetylase 9
862	merged_macsnarrowPeak_11572	-2.34255	2.20906e-20	-0.468523	0.0581518	0.268162	0.226951	chr12	34990021	34990860	840	*	Distal Intergenic	12	34984761	34986436	1676	1	75456	ENSMUST00000134550.2	5260	ENSMUSG00000092305	Prps1l1	phosphoribosyl pyrophosphate synthetase 1-like 1
863	merged_macsnarrowPeak_11573	-3.41696	1.04498e-14	0.0772597	0.882549	0.467958	0.0405043	chr12	35021157	35021783	627	*	Distal Intergenic	12	35047186	35068874	21689	1	217463	ENSMUST00000221831.1	-25403	ENSMUSG00000020590	Snx13	sorting nexin 13
864	merged_macsnarrowPeak_11576	0.0197235	0.949166	0.028234	0.947571	-0.110203	0.640938	chr12	35046722	35047827	1106	*	Promoter (<=1kb)	12	35047186	35068874	21689	1	217463	ENSMUST00000221831.1	0	ENSMUSG00000020590	Snx13	sorting nexin 13
865	merged_macsnarrowPeak_11584	-0.468874	0.0134409	0.0949804	0.766601	-0.272268	0.116879	chr12	35534094	35535306	1213	*	Promoter (<=1kb)	12	35497974	35535038	37065	2	11622	ENSMUST00000116436.8	0	ENSMUSG00000019256	Ahr	aryl-hydrocarbon receptor
866	merged_macsnarrowPeak_1159	-1.76051	0.00155918	-0.292075	0.687902	-0.27483	0.60845	chr1	73930077	73930785	709	*	Promoter (<=1kb)	1	73925630	73930505	4876	2	21961	ENSMUST00000185529.1	0	ENSMUSG00000055322	Tns1	tensin 1
867	merged_macsnarrowPeak_11599	-1.7845	0.00259366	-0.810917	0.140659	0.243415	0.664895	chr12	35915744	35916121	378	*	Distal Intergenic	12	35925620	35949736	24117	1	403205	ENSMUST00000042101.4	-9499	ENSMUSG00000036231	Agr3	anterior gradient 3
868	merged_macsnarrowPeak_11608	-1.49465	7.33634e-06	-0.215223	0.658798	0.0996247	0.815167	chr12	36019433	36020020	588	*	Intron (ENSMUST00000020896.16/66109, intron 5 of 5)	12	36021812	36039935	18124	2	66109	ENSMUST00000222584.1	19915	ENSMUSG00000020577	Tspan13	tetraspanin 13
869	merged_macsnarrowPeak_11609	-0.670264	0.224913	-0.226054	0.758081	0.679147	0.0717579	chr12	36025618	36025946	329	*	Intron (ENSMUST00000020896.16/66109, intron 1 of 5)	12	36021812	36039935	18124	2	66109	ENSMUST00000222584.1	13989	ENSMUSG00000020577	Tspan13	tetraspanin 13
870	merged_macsnarrowPeak_11613	-0.831045	0.0373417	-0.0448002	0.951833	-0.428017	0.196955	chr12	36036760	36037243	484	*	Promoter (2-3kb)	12	36021812	36039935	18124	2	66109	ENSMUST00000222584.1	2692	ENSMUSG00000020577	Tspan13	tetraspanin 13
871	merged_macsnarrowPeak_11614	-0.315126	0.365347	-0.099855	0.8459	0.0317366	0.941885	chr12	36039559	36040022	464	*	Promoter (<=1kb)	12	36021812	36039935	18124	2	66109	ENSMUST00000222584.1	0	ENSMUSG00000020577	Tspan13	tetraspanin 13
872	merged_macsnarrowPeak_11615	-0.278675	0.0765762	-0.0470402	0.877758	-0.13305	0.415805	chr12	36041742	36042851	1110	*	Promoter (<=1kb)	12	36014557	36042489	27933	2	66109	ENSMUST00000020896.16	0	ENSMUSG00000020577	Tspan13	tetraspanin 13
873	merged_macsnarrowPeak_11616	-1.72418	0.00137635	-0.393062	0.528143	0.208032	0.702327	chr12	36057453	36058126	674	*	Distal Intergenic	12	36021801	36042500	20700	2	66109	ENSMUST00000220641.1	-14953	ENSMUSG00000020577	Tspan13	tetraspanin 13
874	merged_macsnarrowPeak_1162	-1.35803	4.22709e-05	-0.290901	0.49104	0.0537335	0.90762	chr1	73940646	73941239	594	*	Promoter (<=1kb)	1	73925130	73941014	15885	2	21961	ENSMUST00000189228.1	0	ENSMUSG00000055322	Tns1	tensin 1
875	merged_macsnarrowPeak_11622	-1.09046	0.011937	-0.136022	0.844137	0.319558	0.403027	chr12	36135357	36135812	456	*	Intron (ENSMUST00000020856.5/66912, intron 1 of 11)	12	36118997	36156627	37631	2	66912	ENSMUST00000220828.1	20815	ENSMUSG00000020547	Bzw2	basic leucine zipper and W2 domains 2
876	merged_macsnarrowPeak_11623	-0.407958	0.349913	-0.0312979	0.968441	0.213671	0.577421	chr12	36136361	36136781	421	*	Intron (ENSMUST00000020856.5/66912, intron 1 of 11)	12	36118997	36156627	37631	2	66912	ENSMUST00000220828.1	19846	ENSMUSG00000020547	Bzw2	basic leucine zipper and W2 domains 2
877	merged_macsnarrowPeak_11627	-0.0525937	0.818983	-0.0982067	0.712363	-0.240242	0.113361	chr12	36156312	36158146	1835	*	Promoter (<=1kb)	12	36157114	36197291	40178	1	217473	ENSMUST00000041640.4	0	ENSMUSG00000036188	Ankmy2	ankyrin repeat and MYND domain containing 2
878	merged_macsnarrowPeak_11631	-0.758364	0.13307	-0.325241	0.595804	-0.492107	0.227036	chr12	36216646	36217269	624	*	Promoter (<=1kb)	12	36208345	36218202	9858	2	71156	ENSMUST00000020853.7	933	ENSMUSG00000020545	Lrrc72	leucine rich repeat containing 72
879	merged_macsnarrowPeak_11633	-0.449306	0.363874	0.140251	0.846103	-0.38494	0.332398	chr12	36381439	36382303	865	*	Promoter (<=1kb)	12	36381450	36583461	202012	1	75847	ENSMUST00000221452.1	0	ENSMUSG00000043153	Crppa	CDP-L-ribitol pyrophosphorylase A
880	merged_macsnarrowPeak_11634	0.200992	0.528102	-0.0687216	0.887707	1.3489	2.40516e-17	chr12	38778149	38779674	1526	*	Promoter (<=1kb)	12	38779380	38866249	86870	1	14009	ENSMUST00000160244.7	0	ENSMUSG00000004151	Etv1	ets variant 1
881	merged_macsnarrowPeak_11635	-0.210738	0.766643	-0.423768	0.503657	0.369975	0.437104	chr12	38928785	38929367	583	*	Distal Intergenic	12	38837398	38865716	28319	1	14009	ENSMUST00000161591.1	91387	ENSMUSG00000004151	Etv1	ets variant 1
882	merged_macsnarrowPeak_11640	-0.277558	0.555307	-0.0981977	0.889024	-0.184617	0.662962	chr12	40016788	40017434	647	*	Intron (ENSMUST00000144910.1/11861, intron 2 of 7)	12	40005447	40037367	31921	2	11861	ENSMUST00000144910.1	19933	ENSMUSG00000047446	Arl4a	ADP-ribosylation factor-like 4A
883	merged_macsnarrowPeak_11641	0.0384765	0.860407	-0.0757304	0.778048	-0.340891	0.00876008	chr12	40037193	40038414	1222	*	Promoter (<=1kb)	12	40005447	40037367	31921	2	11861	ENSMUST00000144910.1	0	ENSMUSG00000047446	Arl4a	ADP-ribosylation factor-like 4A
884	merged_macsnarrowPeak_11644	-0.275163	0.722775	-0.437406	0.548805	0.448977	0.389942	chr12	40089972	40090447	476	*	Intron (ENSMUST00000078481.13/20259, intron 4 of 13)	12	40059769	40134183	74415	2	20259	ENSMUST00000078481.13	43736	ENSMUSG00000002565	Scin	scinderin
885	merged_macsnarrowPeak_11652	-0.290687	0.675728	-0.139327	0.879389	-0.00226527	0.997931	chr12	40198501	40198810	310	*	Promoter (<=1kb)	12	40176386	40199315	22930	2	380755	ENSMUST00000095760.2	505	ENSMUSG00000071342	Lsmem1	leucine-rich single-pass membrane protein 1
886	merged_macsnarrowPeak_11653	0.613318	0.125458	0.392264	0.431573	0.0473708	0.937284	chr12	40199306	40200402	1097	*	Promoter (<=1kb)	12	40175493	40199490	23998	2	380755	ENSMUST00000220951.1	0	ENSMUSG00000071342	Lsmem1	leucine-rich single-pass membrane protein 1
887	merged_macsnarrowPeak_11654	0.0598771	0.747967	-0.0181751	0.952848	-0.323259	0.00567263	chr12	40222268	40223645	1378	*	Promoter (<=1kb)	12	40222712	40222811	100	2	100316693	ENSMUST00000158746.1	0	ENSMUSG00000089371	Mir1938	microRNA 1938
888	merged_macsnarrowPeak_11658	-0.944049	0.0284666	-0.517919	0.290528	-0.444999	0.251033	chr12	40427388	40428075	688	*	Intron (ENSMUST00000069692.9/246196, intron 1 of 12)	12	40315046	40445774	130729	2	246196	ENSMUST00000069692.9	17699	ENSMUSG00000055917	Zfp277	zinc finger protein 277
889	merged_macsnarrowPeak_11659	0.0831906	0.651127	-0.127435	0.529197	-0.264632	0.0373234	chr12	40445374	40446560	1187	*	Promoter (<=1kb)	12	40445952	40846874	400923	1	238130	ENSMUST00000037488.7	0	ENSMUSG00000035954	Dock4	dedicator of cytokinesis 4
890	merged_macsnarrowPeak_11662	0.279787	0.254405	-0.045905	0.921028	0.125487	0.629273	chr12	40535404	40536709	1306	*	Intron (ENSMUST00000037488.7/238130, intron 1 of 52)	12	40446336	40846180	399845	1	238130	ENSMUST00000220912.1	89068	ENSMUSG00000035954	Dock4	dedicator of cytokinesis 4
891	merged_macsnarrowPeak_11671	0.188132	0.389446	-0.216965	0.392917	-0.308024	0.0807081	chr12	41023722	41024507	786	*	Promoter (<=1kb)	12	41024090	41955588	931499	1	93757	ENSMUST00000132121.7	0	ENSMUSG00000056899	Immp2l	IMP2 inner mitochondrial membrane peptidase-like (S. cerevisiae)
892	merged_macsnarrowPeak_11680	-0.146636	0.848743	-0.468125	0.481017	-0.255597	0.659471	chr12	41500066	41500351	286	*	Intron (ENSMUST00000132121.7/93757, intron 4 of 6)	12	41451668	41486431	34764	2	16981	ENSMUST00000043884.5	-13635	ENSMUSG00000036295	Lrrn3	leucine rich repeat protein 3, neuronal
893	merged_macsnarrowPeak_11683	-0.752968	0.14794	-0.325141	0.628641	-0.932983	0.016419	chr12	41727737	41728764	1028	*	Intron (ENSMUST00000132121.7/93757, intron 6 of 6)	12	41451668	41486431	34764	2	16981	ENSMUST00000043884.5	-241306	ENSMUSG00000036295	Lrrn3	leucine rich repeat protein 3, neuronal
894	merged_macsnarrowPeak_11684	-0.428178	0.50275	-0.539472	0.411535	-0.625666	0.193581	chr12	41852010	41852518	509	*	Intron (ENSMUST00000132121.7/93757, intron 6 of 6)	12	41451668	41486431	34764	2	16981	ENSMUST00000043884.5	-365579	ENSMUSG00000036295	Lrrn3	leucine rich repeat protein 3, neuronal
895	merged_macsnarrowPeak_11686	-0.606154	0.153533	-0.811602	0.0397444	-0.875301	0.00484522	chr12	41960981	41961337	357	*	Intron (ENSMUST00000222917.1/ENSMUST00000222917.1, intron 2 of 6)	12	41451668	41486431	34764	2	16981	ENSMUST00000043884.5	-474550	ENSMUSG00000036295	Lrrn3	leucine rich repeat protein 3, neuronal
896	merged_macsnarrowPeak_11690	0.0996876	0.599802	-0.0251149	0.939146	-0.30856	0.0188193	chr12	44209611	44210621	1011	*	Promoter (<=1kb)	12	44210313	44210373	61	1	100885842	ENSMUST00000177238.1	0	ENSMUSG00000093618	Mir5627	microRNA 5627
897	merged_macsnarrowPeak_11692	0.134704	0.451457	-0.0726744	0.789019	-0.326625	0.0128591	chr12	44268588	44269819	1232	*	Promoter (<=1kb)	12	44269148	44322532	53385	1	67452	ENSMUST00000043082.15	0	ENSMUSG00000036257	Pnpla8	patatin-like phospholipase domain containing 8
898	merged_macsnarrowPeak_11694	0.386834	0.101796	0.0129914	0.981888	-0.1974	0.423829	chr12	51347878	51348674	797	*	Promoter (<=1kb)	12	51348061	51376986	28926	1	217558	ENSMUST00000054308.12	0	ENSMUSG00000035293	G2e3	G2/M-phase specific E3 ubiquitin ligase
899	merged_macsnarrowPeak_11695	-0.17071	0.418152	-0.0668202	0.838778	-0.151678	0.417665	chr12	51377308	51377878	571	*	Promoter (<=1kb)	12	51377580	51417215	39636	1	76983	ENSMUST00000219434.1	0	ENSMUSG00000020952	Scfd1	Sec1 family domain containing 1
900	merged_macsnarrowPeak_11700	0.27119	0.107844	0.023099	0.950874	-0.188595	0.274936	chr12	51690890	51692353	1464	*	Promoter (<=1kb)	12	51691033	51744786	53754	1	11782	ENSMUST00000218820.1	0	ENSMUSG00000020955	Ap4s1	adaptor-related protein complex AP-4, sigma 1
901	merged_macsnarrowPeak_11704	0.266894	0.11468	-0.0579252	0.860182	-0.223968	0.170909	chr12	51828658	51830070	1413	*	Promoter (<=1kb)	12	51743722	51829536	85815	2	207304	ENSMUST00000042052.8	0	ENSMUSG00000035247	Hectd1	HECT domain E3 ubiquitin protein ligase 1
902	merged_macsnarrowPeak_11706	-0.244695	0.440263	-0.0780835	0.872417	-0.291053	0.232717	chr12	51844632	51845406	775	*	Distal Intergenic	12	51743722	51829536	85815	2	207304	ENSMUST00000179265.7	-15096	ENSMUSG00000035247	Hectd1	HECT domain E3 ubiquitin protein ligase 1
903	merged_macsnarrowPeak_11707	-0.250048	0.728642	0.361559	0.576961	0.869212	0.0218739	chr12	51847889	51848337	449	*	Distal Intergenic	12	51743722	51829536	85815	2	207304	ENSMUST00000179265.7	-18353	ENSMUSG00000035247	Hectd1	HECT domain E3 ubiquitin protein ligase 1
904	merged_macsnarrowPeak_11709	-0.112136	0.618699	-0.0697194	0.82321	0.180079	0.287543	chr12	51865734	51866759	1026	*	Distal Intergenic	12	51887496	51888990	1495	2	320487	ENSMUST00000218847.1	22231	ENSMUSG00000035181	Heatr5a	HEAT repeat containing 5A
905	merged_macsnarrowPeak_1171	0.285838	0.627149	0.6555	0.182606	1.02148	0.00260803	chr1	74067878	74069066	1189	*	Exon (ENSMUST00000169786.7/21961, exon 3 of 35)	1	73910232	74091351	181120	2	21961	ENSMUST00000187584.6	22285	ENSMUSG00000055322	Tns1	tensin 1
906	merged_macsnarrowPeak_11710	0.0977039	0.893429	0.153877	0.8523	0.179227	0.748911	chr12	51867215	51867417	203	*	Distal Intergenic	12	51887496	51888990	1495	2	320487	ENSMUST00000218847.1	21573	ENSMUSG00000035181	Heatr5a	HEAT repeat containing 5A
907	merged_macsnarrowPeak_11711	-0.117133	0.764163	-0.0179714	0.976257	0.0577378	0.877113	chr12	51871539	51872095	557	*	Distal Intergenic	12	51887496	51888990	1495	2	320487	ENSMUST00000218847.1	16895	ENSMUSG00000035181	Heatr5a	HEAT repeat containing 5A
908	merged_macsnarrowPeak_11712	-0.868854	0.00416892	-0.401649	0.25905	-0.269731	0.367931	chr12	51886339	51886717	379	*	Promoter (2-3kb)	12	51887496	51888990	1495	2	320487	ENSMUST00000218847.1	2273	ENSMUSG00000035181	Heatr5a	HEAT repeat containing 5A
909	merged_macsnarrowPeak_11713	-0.252226	0.467692	0.174282	0.672671	0.00398909	0.993142	chr12	51887254	51888218	965	*	Promoter (<=1kb)	12	51887496	51888990	1495	2	320487	ENSMUST00000218847.1	772	ENSMUSG00000035181	Heatr5a	HEAT repeat containing 5A
910	merged_macsnarrowPeak_11715	0.775789	6.90587e-05	0.201831	0.546061	-0.105499	0.724946	chr12	51970856	51971615	760	*	Promoter (<=1kb)	12	51875871	51971321	95451	2	320487	ENSMUST00000040583.6	0	ENSMUSG00000035181	Heatr5a	HEAT repeat containing 5A
911	merged_macsnarrowPeak_11718	0.115559	0.746344	0.110217	0.801442	-0.082046	0.804129	chr12	52006058	52006783	726	*	Promoter (<=1kb)	12	51988312	52006501	18190	2	328092	ENSMUST00000085404.9	0	ENSMUSG00000020956	Dtd2	D-tyrosyl-tRNA deacylase 2
912	merged_macsnarrowPeak_11720	-0.380229	0.224913	-0.149641	0.730835	-0.288736	0.269947	chr12	52097453	52097996	544	*	Promoter (<=1kb)	12	52097737	52312744	215008	1	76826	ENSMUST00000040090.15	0	ENSMUSG00000035142	Nubpl	nucleotide binding protein-like
913	merged_macsnarrowPeak_11722	-0.1238	0.685115	0.0391566	0.93731	-0.406926	0.0461434	chr12	52503171	52504925	1755	*	Promoter (<=1kb)	12	52503972	52545639	41668	1	11855	ENSMUST00000218755.1	0	ENSMUSG00000035133	Arhgap5	Rho GTPase activating protein 5
914	merged_macsnarrowPeak_11725	0.0592805	0.812121	-0.17687	0.439496	-0.583861	6.30725e-06	chr12	52602765	52604179	1415	*	Promoter (<=1kb)	12	52599981	52602322	2342	2	73278	ENSMUST00000187526.6	-443	ENSMUSG00000100315	1700031P21Rik	RIKEN cDNA 1700031P21 gene
915	merged_macsnarrowPeak_11726	0.180373	0.511834	-0.420825	0.0928724	-0.400553	0.0441118	chr12	52604457	52605182	726	*	Promoter (2-3kb)	12	52599981	52602322	2342	2	73278	ENSMUST00000187526.6	-2135	ENSMUSG00000100315	1700031P21Rik	RIKEN cDNA 1700031P21 gene
916	merged_macsnarrowPeak_1173	0.667188	0.00342735	0.316191	0.325481	0.366313	0.118589	chr1	74124205	74125539	1335	*	Promoter (<=1kb)	1	73910231	74124447	214217	2	21961	ENSMUST00000169786.7	0	ENSMUSG00000055322	Tns1	tensin 1
917	merged_macsnarrowPeak_11736	1.32689	0.00589305	0.371972	0.659058	0.800591	0.10659	chr12	52782899	52783430	532	*	Intron (ENSMUST00000095737.4/238161, intron 1 of 13)	12	52795836	53148763	352928	1	238161	ENSMUST00000219786.1	-12406	ENSMUSG00000061603	Akap6	A kinase (PRKA) anchor protein 6
918	merged_macsnarrowPeak_11740	-3.27004	7.9967e-08	-0.435902	0.478447	-2.02622	1.81563e-09	chr12	53032776	53033189	414	*	Intron (ENSMUST00000095737.4/238161, intron 9 of 13)	12	53248677	54069532	820856	1	27386	ENSMUST00000223358.1	-215488	ENSMUSG00000021010	Npas3	neuronal PAS domain protein 3
919	merged_macsnarrowPeak_11742	-0.0793785	0.86685	0.101763	0.850296	0.380703	0.150279	chr12	54191832	54192391	560	*	Intron (ENSMUST00000039516.3/112407, intron 1 of 4)	12	54178981	54203860	24880	2	112407	ENSMUST00000039516.3	11469	ENSMUSG00000035105	Egln3	egl-9 family hypoxia-inducible factor 3
920	merged_macsnarrowPeak_11744	-0.0132229	0.974171	0.173774	0.604526	0.0768696	0.800394	chr12	54202245	54203995	1751	*	Promoter (<=1kb)	12	54178981	54203860	24880	2	112407	ENSMUST00000039516.3	0	ENSMUSG00000035105	Egln3	egl-9 family hypoxia-inducible factor 3
921	merged_macsnarrowPeak_11745	-0.153756	0.768827	-0.216013	0.700486	0.35024	0.315465	chr12	54293116	54293688	573	*	Distal Intergenic	12	54233615	54242320	8706	1	73592	ENSMUST00000220132.1	59501	ENSMUSG00000112821	1700104L18Rik	RIKEN cDNA 1700104L18 gene
922	merged_macsnarrowPeak_11746	0.228605	0.592809	0.322887	0.438095	0.392347	0.187968	chr12	54313092	54313827	736	*	Distal Intergenic	12	54388042	54391318	3277	2	665239	ENSMUST00000223334.1	77491	NA	Gm7550	predicted gene 7550
923	merged_macsnarrowPeak_11747	-0.000758823	0.999243	0.244024	0.706319	0.448847	0.255596	chr12	54316986	54317444	459	*	Exon (ENSMUST00000217997.1/ENSMUST00000217997.1, exon 1 of 2)	12	54388042	54391318	3277	2	665239	ENSMUST00000223334.1	73874	NA	Gm7550	predicted gene 7550
924	merged_macsnarrowPeak_11756	-1.13288	0.025009	-0.215372	0.761493	0.434977	0.283329	chr12	54558096	54558550	455	*	Distal Intergenic	12	54645933	54646012	80	2	100316682	ENSMUST00000197752.1	87462	ENSMUSG00000106344	Mir1892	microRNA 1892
925	merged_macsnarrowPeak_11758	-1.18247	3.06689e-05	0.0079898	0.991478	0.166928	0.573212	chr12	54566637	54567684	1048	*	Distal Intergenic	12	54645933	54646012	80	2	100316682	ENSMUST00000197752.1	78328	ENSMUSG00000106344	Mir1892	microRNA 1892
926	merged_macsnarrowPeak_11759	-1.08979	0.0167229	0.244068	0.662584	0.904048	0.00160412	chr12	54568541	54569176	636	*	Distal Intergenic	12	54645933	54646012	80	2	100316682	ENSMUST00000197752.1	76836	ENSMUSG00000106344	Mir1892	microRNA 1892
927	merged_macsnarrowPeak_11760	-2.21787	4.28329e-05	-0.395093	0.470366	0.310947	0.464528	chr12	54598288	54598833	546	*	Distal Intergenic	12	54645933	54646012	80	2	100316682	ENSMUST00000197752.1	47179	ENSMUSG00000106344	Mir1892	microRNA 1892
928	merged_macsnarrowPeak_11761	0.081858	0.715587	-0.0776895	0.793046	-0.261661	0.0877281	chr12	54656139	54656914	776	*	Promoter (<=1kb)	12	54645392	54656573	11182	2	104725	ENSMUST00000056228.7	0	ENSMUSG00000044408	Sptssa	serine palmitoyltransferase, small subunit A
929	merged_macsnarrowPeak_11762	-0.0423969	0.869609	-0.293579	0.154482	-0.104093	0.618809	chr12	54695475	54697626	2152	*	Promoter (<=1kb)	12	54670340	54695881	25542	2	66266	ENSMUST00000161592.7	0	ENSMUSG00000054302	Eapp	E2F-associated phosphoprotein
930	merged_macsnarrowPeak_11763	-0.0553142	0.866154	-0.0345616	0.939146	-0.352199	0.0655524	chr12	54795227	54796009	783	*	Promoter (<=1kb)	12	54746349	54795703	49355	2	72183	ENSMUST00000005798.8	0	ENSMUSG00000005656	Snx6	sorting nexin 6
931	merged_macsnarrowPeak_11764	-0.485165	0.415993	-0.29705	0.663595	-0.220861	0.681603	chr12	54830688	54830856	169	*	Distal Intergenic	12	54860480	54861738	1259	2	12632	ENSMUST00000223320.1	30882	ENSMUSG00000062929	Cfl2	cofilin 2, muscle
932	merged_macsnarrowPeak_11766	-0.0758028	0.808383	0.0349118	0.938294	-0.338485	0.0756299	chr12	54862278	54863200	923	*	Promoter (<=1kb)	12	54858809	54862798	3990	2	12632	ENSMUST00000223450.1	0	ENSMUSG00000062929	Cfl2	cofilin 2, muscle
933	merged_macsnarrowPeak_11768	0.0786465	0.772448	0.223568	0.367801	-0.2223	0.241258	chr12	54984679	54986522	1844	*	Promoter (<=1kb)	12	54892989	54986336	93348	2	217578	ENSMUST00000038926.12	0	ENSMUSG00000035021	Baz1a	bromodomain adjacent to zinc finger domain 1A
934	merged_macsnarrowPeak_11771	0.611041	0.0792539	-0.105467	0.875653	0.0575594	0.912504	chr12	54999040	54999414	375	*	Promoter (<=1kb)	12	54975251	54999102	23852	2	217578	ENSMUST00000173529.1	0	ENSMUSG00000035021	Baz1a	bromodomain adjacent to zinc finger domain 1A
935	merged_macsnarrowPeak_11777	-0.105241	0.689255	-0.0816938	0.812163	-0.247449	0.170618	chr12	55302437	55303475	1039	*	Promoter (<=1kb)	12	55278991	55302998	24008	2	59032	ENSMUST00000021410.9	0	ENSMUSG00000021022	Ppp2r3c	protein phosphatase 2, regulatory subunit B'', gamma
936	merged_macsnarrowPeak_11778	-0.225983	0.728642	-0.371986	0.550179	-0.44248	0.319965	chr12	55315189	55315664	476	*	Intron (ENSMUST00000184980.7/66132, intron 3 of 6)	12	55303286	55382513	79228	1	66132	ENSMUST00000183654.1	11903	ENSMUSG00000021023	Prorp	protein only RNase P catalytic subunit
937	merged_macsnarrowPeak_11781	0.690503	0.214637	0.263729	0.749248	2.11768	1.07878e-10	chr12	55366436	55367187	752	*	Intron (ENSMUST00000184980.7/66132, intron 4 of 6)	12	55384222	55418310	34089	1	26443	ENSMUST00000163070.7	-17035	ENSMUSG00000021024	Psma6	proteasome subunit alpha 6
938	merged_macsnarrowPeak_11784	-0.470034	0.123086	0.131919	0.768227	0.180531	0.535213	chr12	55388099	55388968	870	*	Intron (ENSMUST00000163070.7/26443, intron 1 of 6)	12	55384222	55418310	34089	1	26443	ENSMUST00000163070.7	3877	ENSMUSG00000021024	Psma6	proteasome subunit alpha 6
939	merged_macsnarrowPeak_11785	0.580921	0.134241	0.541498	0.197702	0.450057	0.187607	chr12	55389359	55390113	755	*	Intron (ENSMUST00000163070.7/26443, intron 1 of 6)	12	55384222	55418310	34089	1	26443	ENSMUST00000163070.7	5137	ENSMUSG00000021024	Psma6	proteasome subunit alpha 6
940	merged_macsnarrowPeak_11786	0.104474	0.690083	0.056543	0.882521	-0.223752	0.233856	chr12	55398417	55399228	812	*	Promoter (<=1kb)	12	55398775	55418454	19680	1	26443	ENSMUST00000021412.8	0	ENSMUSG00000021024	Psma6	proteasome subunit alpha 6
941	merged_macsnarrowPeak_11792	-0.356652	0.140881	-0.0927392	0.810197	-0.134712	0.581716	chr12	55446612	55447401	790	*	Distal Intergenic	12	55407383	55412287	4905	1	26443	ENSMUST00000162972.1	39229	ENSMUSG00000021024	Psma6	proteasome subunit alpha 6
942	merged_macsnarrowPeak_11794	-0.0531686	0.890488	0.298038	0.303185	-0.160399	0.541116	chr12	55464424	55465821	1398	*	Distal Intergenic	12	55490407	55491810	1404	2	18035	ENSMUST00000219869.1	25989	ENSMUSG00000021025	Nfkbia	nuclear factor of kappa light polypeptide gene enhancer in B cells inhibitor, alpha
943	merged_macsnarrowPeak_11795	0.31263	0.475296	0.553878	0.153892	0.281187	0.436045	chr12	55466306	55466749	444	*	Distal Intergenic	12	55490407	55491810	1404	2	18035	ENSMUST00000219869.1	25061	ENSMUSG00000021025	Nfkbia	nuclear factor of kappa light polypeptide gene enhancer in B cells inhibitor, alpha
944	merged_macsnarrowPeak_11798	-0.579207	0.0110744	-0.154489	0.647944	-0.135434	0.594792	chr12	55488762	55489343	582	*	Promoter (2-3kb)	12	55490407	55491810	1404	2	18035	ENSMUST00000219869.1	2467	ENSMUSG00000021025	Nfkbia	nuclear factor of kappa light polypeptide gene enhancer in B cells inhibitor, alpha
945	merged_macsnarrowPeak_11799	-0.0123329	0.957475	-0.197821	0.272815	-0.362557	0.00243081	chr12	55491714	55492880	1167	*	Promoter (<=1kb)	12	55489410	55492647	3238	2	18035	ENSMUST00000021413.8	0	ENSMUSG00000021025	Nfkbia	nuclear factor of kappa light polypeptide gene enhancer in B cells inhibitor, alpha
946	merged_macsnarrowPeak_11800	0.0621962	0.913468	0.19739	0.717101	-0.114234	0.801297	chr12	55495200	55495344	145	*	Promoter (2-3kb)	12	55489410	55492647	3238	2	18035	ENSMUST00000021413.8	-2553	ENSMUSG00000021025	Nfkbia	nuclear factor of kappa light polypeptide gene enhancer in B cells inhibitor, alpha
947	merged_macsnarrowPeak_11802	0.128012	0.78756	0.0737755	0.909436	-0.143312	0.716378	chr12	55498989	55499518	530	*	Exon (ENSMUST00000218356.1/ENSMUST00000218356.1, exon 2 of 2)	12	55489410	55492647	3238	2	18035	ENSMUST00000021413.8	-6342	ENSMUSG00000021025	Nfkbia	nuclear factor of kappa light polypeptide gene enhancer in B cells inhibitor, alpha
948	merged_macsnarrowPeak_11806	-0.229241	0.218925	-0.0341507	0.923402	-0.317631	0.0313911	chr12	55820190	55821502	1313	*	Promoter (<=1kb)	12	55602896	55820767	217872	2	56784	ENSMUST00000220367.1	0	ENSMUSG00000021027	Ralgapa1	Ral GTPase activating protein, alpha subunit 1
949	merged_macsnarrowPeak_11808	0.150902	0.381848	0.00632912	0.987735	-0.14989	0.330263	chr12	55836001	55836974	974	*	Promoter (<=1kb)	12	55836324	55869736	33413	1	52592	ENSMUST00000059250.7	0	ENSMUSG00000012076	Brms1l	breast cancer metastasis-suppressor 1-like
950	merged_macsnarrowPeak_1181	-0.663229	0.0213267	-0.246054	0.503657	-0.0940732	0.789831	chr1	74227311	74227835	525	*	Distal Intergenic	1	74236084	74236888	805	1	76709	ENSMUST00000185733.1	-8249	ENSMUSG00000006304	Arpc2	actin related protein 2/3 complex, subunit 2
951	merged_macsnarrowPeak_11811	0.186851	0.486683	-0.0238083	0.961283	-0.266793	0.197002	chr12	56345466	56346131	666	*	Promoter (<=1kb)	12	56328303	56345894	17592	2	217588	ENSMUST00000021416.8	0	ENSMUSG00000021028	Mbip	MAP3K12 binding inhibitory protein 1
952	merged_macsnarrowPeak_11813	0.478604	0.295274	0.425465	0.408804	0.173699	0.728372	chr12	57211413	57212215	803	*	Distal Intergenic	12	56712634	57197472	484839	2	217593	ENSMUST00000044634.11	-13941	ENSMUSG00000035472	Slc25a21	solute carrier family 25 (mitochondrial oxodicarboxylate carrier), member 21
953	merged_macsnarrowPeak_11814	0.0208254	0.944162	0.0253663	0.950063	-0.186775	0.328311	chr12	57230084	57230920	837	*	Promoter (<=1kb)	12	57230412	57239882	9471	1	328099	ENSMUST00000139049.1	0	ENSMUSG00000079104	Prps1l3	phosphoribosyl pyrophosphate synthetase 1-like 3
954	merged_macsnarrowPeak_11816	0.234681	0.128334	-0.131521	0.551657	-0.345683	0.00827048	chr12	59011513	59012290	778	*	Promoter (<=1kb)	12	58958383	59012017	53635	2	20334	ENSMUST00000021375.11	0	ENSMUSG00000020986	Sec23a	SEC23 homolog A, COPII coat complex component
955	merged_macsnarrowPeak_11817	-0.0752979	0.819868	0.0248717	0.959828	-0.193412	0.397456	chr12	59013300	59013680	381	*	Promoter (<=1kb)	12	59013393	59028470	15078	1	66603	ENSMUST00000021379.7	0	ENSMUSG00000060121	Gemin2	gem nuclear organelle associated protein 2
956	merged_macsnarrowPeak_11818	-1.38158	0.00537363	-0.590288	0.308058	-0.621123	0.153051	chr12	59021317	59021679	363	*	Promoter (2-3kb)	12	59024666	59027887	3222	1	66603	ENSMUST00000182710.1	-2987	ENSMUSG00000060121	Gemin2	gem nuclear organelle associated protein 2
957	merged_macsnarrowPeak_1182	0.303198	0.11387	-0.0252324	0.950819	-0.158298	0.433562	chr1	74236123	74237190	1068	*	Promoter (<=1kb)	1	74236497	74268209	31713	1	76709	ENSMUST00000113820.8	0	ENSMUSG00000006304	Arpc2	actin related protein 2/3 complex, subunit 2
958	merged_macsnarrowPeak_11821	-0.899098	0.139358	-0.170105	0.853862	-0.085521	0.908134	chr12	59055078	59055673	596	*	Intron (ENSMUST00000021380.9/78232, intron 1 of 5)	12	59044252	59051784	7533	2	78232	ENSMUST00000218150.1	-3294	ENSMUSG00000020993	Trappc6b	trafficking protein particle complex 6B
959	merged_macsnarrowPeak_11822	0.312395	0.208428	0.250853	0.393923	-0.0739764	0.809624	chr12	59060899	59061658	760	*	Promoter (<=1kb)	12	59043092	59061461	18370	2	78232	ENSMUST00000021380.9	0	ENSMUSG00000020993	Trappc6b	trafficking protein particle complex 6B
960	merged_macsnarrowPeak_11823	-0.240933	0.145729	-0.0780157	0.774916	-0.280642	0.0446958	chr12	59066466	59067393	928	*	Promoter (<=1kb)	12	59066884	59073998	7115	1	18949	ENSMUST00000021381.5	0	ENSMUSG00000020994	Pnn	pinin
961	merged_macsnarrowPeak_11824	0.268531	0.120283	-0.168066	0.469751	-0.334121	0.0238531	chr12	59130805	59131885	1081	*	Promoter (<=1kb)	12	59130837	59190222	59386	1	338320	ENSMUST00000175877.7	0	ENSMUSG00000021000	Mia2	MIA SH3 domain ER export factor 2
962	merged_macsnarrowPeak_11825	-0.376284	0.593737	0.185116	0.83306	0.659071	0.131801	chr12	59133764	59134047	284	*	Promoter (2-3kb)	12	59136109	59189952	53844	1	338320	ENSMUST00000176336.7	-2062	ENSMUSG00000021000	Mia2	MIA SH3 domain ER export factor 2
963	merged_macsnarrowPeak_11829	0.833793	0.0457091	-0.219711	0.765076	0.608997	0.112442	chr12	59169786	59170331	546	*	Promoter (<=1kb)	12	59168988	59171053	2066	1	338320	ENSMUST00000176223.1	798	ENSMUSG00000021000	Mia2	MIA SH3 domain ER export factor 2
964	merged_macsnarrowPeak_1183	-0.237948	0.674763	0.000684263	0.999665	0.113098	0.831447	chr1	74239260	74239554	295	*	Promoter (2-3kb)	1	74236550	74267988	31439	1	76709	ENSMUST00000113819.1	2710	ENSMUSG00000006304	Arpc2	actin related protein 2/3 complex, subunit 2
965	merged_macsnarrowPeak_11830	-0.427547	0.414362	-0.429012	0.4397	0.0328571	0.960566	chr12	59206749	59207417	669	*	Promoter (1-2kb)	12	59200658	59205689	5032	2	70611	ENSMUST00000160204.1	-1060	ENSMUSG00000035329	Fbxo33	F-box protein 33
966	merged_macsnarrowPeak_11831	0.0145533	0.953341	-0.171559	0.413962	-0.310707	0.0245587	chr12	59218834	59220239	1406	*	Promoter (<=1kb)	12	59200655	59219725	19071	2	70611	ENSMUST00000043204.7	0	ENSMUSG00000035329	Fbxo33	F-box protein 33
967	merged_macsnarrowPeak_11835	0.0156225	0.956586	-0.0919441	0.763282	-0.23076	0.173172	chr12	64917623	64918445	823	*	Promoter (<=1kb)	12	64917906	64924591	6686	1	217648	ENSMUST00000058135.5	0	ENSMUSG00000047227	Gm527	predicted gene 527
968	merged_macsnarrowPeak_11836	0.00152306	0.995845	-0.090196	0.757273	-0.220097	0.177266	chr12	64965206	64966442	1237	*	Promoter (<=1kb)	12	64965804	65022573	56770	1	328108	ENSMUST00000066296.8	0	ENSMUSG00000035614	Togaram1	TOG array regulator of axonemal microtubules 1
969	merged_macsnarrowPeak_11838	-0.0396737	0.916517	0.0097125	0.987624	-0.253749	0.270132	chr12	65036051	65036781	731	*	Promoter (<=1kb)	12	65036333	65063386	27054	1	328110	ENSMUST00000120580.7	0	ENSMUSG00000035597	Prpf39	pre-mRNA processing factor 39
970	merged_macsnarrowPeak_11839	-0.304487	0.429749	-0.373594	0.337528	-0.0635161	0.887287	chr12	65065188	65065838	651	*	Promoter (<=1kb)	12	65062436	65066442	4007	2	30795	ENSMUST00000223167.1	604	ENSMUSG00000020949	Fkbp3	FK506 binding protein 3
971	merged_macsnarrowPeak_11840	0.284618	0.116946	0.0132687	0.975735	-0.266144	0.121052	chr12	65073481	65074297	817	*	Promoter (<=1kb)	12	65062424	65073962	11539	2	30795	ENSMUST00000221166.1	0	ENSMUSG00000020949	Fkbp3	FK506 binding protein 3
972	merged_macsnarrowPeak_11841	-0.0267537	0.939499	0.0566842	0.893188	-0.0379143	0.905125	chr12	65075417	65075991	575	*	Promoter (<=1kb)	12	65075603	65094084	18482	1	104806	ENSMUST00000223051.1	0	ENSMUSG00000055884	Fancm	Fanconi anemia, complementation group M
973	merged_macsnarrowPeak_11842	0.0605818	0.801521	-0.342757	0.0533286	-0.363364	0.00963829	chr12	65172269	65173242	974	*	Promoter (<=1kb)	12	65132734	65172580	39847	2	217653	ENSMUST00000052201.8	0	ENSMUSG00000047534	Mis18bp1	MIS18 binding protein 1
974	merged_macsnarrowPeak_11847	-0.0940297	0.643116	-0.141042	0.51097	-0.388444	0.00194803	chr12	69158657	69159787	1131	*	Promoter (<=1kb)	12	69157722	69159186	1465	2	20090	ENSMUST00000037023.8	0	ENSMUSG00000034892	Rps29	ribosomal protein S29
975	merged_macsnarrowPeak_11848	-1.21745	0.0302044	-0.0410829	0.968494	0.110424	0.861902	chr12	69164849	69165290	442	*	Distal Intergenic	12	69168814	69179009	10196	1	69706	ENSMUST00000110621.2	-3524	ENSMUSG00000034883	Lrr1	leucine rich repeat protein 1
976	merged_macsnarrowPeak_11849	0.512684	0.0372388	-0.0677503	0.894358	-0.279909	0.26264	chr12	69168325	69169155	831	*	Promoter (<=1kb)	12	69168814	69179009	10196	1	69706	ENSMUST00000110621.2	0	ENSMUSG00000034883	Lrr1	leucine rich repeat protein 1
977	merged_macsnarrowPeak_1185	-0.281016	0.336687	-0.329241	0.268331	-0.0923243	0.770814	chr1	74248856	74249494	639	*	Intron (ENSMUST00000113820.8/76709, intron 4 of 10)	1	74236550	74267988	31439	1	76709	ENSMUST00000113819.1	12306	ENSMUSG00000006304	Arpc2	actin related protein 2/3 complex, subunit 2
978	merged_macsnarrowPeak_11850	0.012988	0.960975	0.0185849	0.960326	-0.162162	0.334722	chr12	69183700	69184815	1116	*	Promoter (<=1kb)	12	69184157	69186770	2614	1	217664	ENSMUST00000060579.9	0	ENSMUSG00000043998	Mgat2	mannoside acetylglucosaminyltransferase 2
979	merged_macsnarrowPeak_11852	0.125866	0.63213	0.324423	0.170409	0.00964312	0.978278	chr12	69196652	69198443	1792	*	Promoter (<=1kb)	12	69182834	69197104	14271	2	109065	ENSMUST00000223192.1	0	ENSMUSG00000020973	Dnaaf2	dynein, axonemal assembly factor 2
980	merged_macsnarrowPeak_11855	0.155758	0.588592	-0.0653073	0.880568	-0.269128	0.203981	chr12	69227795	69228456	662	*	Promoter (<=1kb)	12	69201773	69228179	26407	2	18974	ENSMUST00000221411.1	0	ENSMUSG00000020974	Pole2	polymerase (DNA directed), epsilon 2 (p59 subunit)
981	merged_macsnarrowPeak_11857	0.343919	0.25712	0.319721	0.351966	-0.0625555	0.874146	chr12	69241503	69242253	751	*	Promoter (<=1kb)	12	69241832	69284632	42801	1	271005	ENSMUST00000063445.12	0	ENSMUSG00000051890	Klhdc1	kelch domain containing 1
982	merged_macsnarrowPeak_11858	-0.749369	0.00288066	-0.775552	0.000706789	-0.335032	0.147219	chr12	69257897	69258260	364	*	Exon (ENSMUST00000063445.12/271005, exon 7 of 13)	12	69241918	69283319	41402	1	271005	ENSMUST00000173419.1	15979	ENSMUSG00000051890	Klhdc1	kelch domain containing 1
983	merged_macsnarrowPeak_1186	0.172666	0.744134	0.474813	0.254434	1.97718	1.73423e-18	chr1	74262392	74263038	647	*	Exon (ENSMUST00000113820.8/76709, exon 8 of 11)	1	74278550	74279624	1075	1	227289	ENSMUST00000077985.3	-15512	ENSMUSG00000064272	Gpbar1	G protein-coupled bile acid receptor 1
984	merged_macsnarrowPeak_11860	-0.22629	0.720149	-0.224349	0.745664	0.263914	0.565787	chr12	69295009	69295349	341	*	Promoter (1-2kb)	12	69296681	69301117	4437	1	69554	ENSMUST00000151571.1	-1332	ENSMUSG00000020978	Klhdc2	kelch domain containing 2
985	merged_macsnarrowPeak_11861	0.228085	0.429576	-0.0150046	0.97961	-0.266855	0.270191	chr12	69296522	69297601	1080	*	Promoter (<=1kb)	12	69296681	69301117	4437	1	69554	ENSMUST00000151571.1	0	ENSMUSG00000020978	Klhdc2	kelch domain containing 2
986	merged_macsnarrowPeak_11864	-0.391846	0.30193	-0.180434	0.713859	-0.168374	0.639792	chr12	69356826	69357249	424	*	Promoter (<=1kb)	12	69310522	69357165	46644	2	66244	ENSMUST00000021368.9	0	ENSMUSG00000020982	Nemf	nuclear export mediator factor
987	merged_macsnarrowPeak_11866	-0.137493	0.515688	-0.152755	0.513007	-0.385376	0.00587374	chr12	69361099	69361949	851	*	Exon (ENSMUST00000196643.1/ENSMUST00000196643.1, exon 1 of 1)	12	69310522	69357165	46644	2	66244	ENSMUST00000021368.9	-3934	ENSMUSG00000020982	Nemf	nuclear export mediator factor
988	merged_macsnarrowPeak_11867	0.0292554	0.944989	0.116716	0.789307	-0.300351	0.219415	chr12	69364042	69364455	414	*	Distal Intergenic	12	69310522	69357165	46644	2	66244	ENSMUST00000021368.9	-6877	ENSMUSG00000020982	Nemf	nuclear export mediator factor
989	merged_macsnarrowPeak_11868	-0.0691531	0.741827	-0.030097	0.925886	-0.258633	0.0598755	chr12	69371396	69372992	1597	*	Promoter (<=1kb)	12	69372150	69373783	1634	1	11845	ENSMUST00000050063.8	0	ENSMUSG00000044147	Arf6	ADP-ribosylation factor 6
990	merged_macsnarrowPeak_11869	-0.927152	0.00133134	-0.530588	0.10069	-1.04967	1.32075e-06	chr12	69385638	69386455	818	*	Distal Intergenic	12	69372150	69373783	1634	1	11845	ENSMUST00000050063.8	13488	ENSMUSG00000044147	Arf6	ADP-ribosylation factor 6
991	merged_macsnarrowPeak_11873	-0.0210779	0.978677	-0.0780573	0.932072	0.0636162	0.923103	chr12	69412732	69413629	898	*	Distal Intergenic	12	69372150	69373783	1634	1	11845	ENSMUST00000050063.8	40582	ENSMUSG00000044147	Arf6	ADP-ribosylation factor 6
992	merged_macsnarrowPeak_11874	0.0349338	0.966215	0.0452589	0.965468	-0.208981	0.71663	chr12	69416836	69417171	336	*	Distal Intergenic	12	69372150	69373783	1634	1	11845	ENSMUST00000050063.8	44686	ENSMUSG00000044147	Arf6	ADP-ribosylation factor 6
993	merged_macsnarrowPeak_11876	-0.297423	0.343612	-0.154378	0.706142	-0.0334939	0.933368	chr12	69422766	69423375	610	*	Distal Intergenic	12	69464956	69467392	2437	2	76062	ENSMUST00000221805.1	44017	ENSMUSG00000113035	5830428M24Rik	RIKEN cDNA 5830428M24 gene
994	merged_macsnarrowPeak_11877	0.161829	0.675081	0.12199	0.810698	-0.765808	0.000880846	chr12	69446122	69446932	811	*	Distal Intergenic	12	69464956	69467392	2437	2	76062	ENSMUST00000221805.1	20460	ENSMUSG00000113035	5830428M24Rik	RIKEN cDNA 5830428M24 gene
995	merged_macsnarrowPeak_11878	0.0454983	0.946733	-0.226559	0.734994	-0.323425	0.457002	chr12	69447302	69447584	283	*	Distal Intergenic	12	69464956	69467392	2437	2	76062	ENSMUST00000221805.1	19808	ENSMUSG00000113035	5830428M24Rik	RIKEN cDNA 5830428M24 gene
996	merged_macsnarrowPeak_11879	-0.0662956	0.872132	-0.208515	0.591901	-0.237199	0.389942	chr12	69447832	69448339	508	*	Distal Intergenic	12	69464956	69467392	2437	2	76062	ENSMUST00000221805.1	19053	ENSMUSG00000113035	5830428M24Rik	RIKEN cDNA 5830428M24 gene
997	merged_macsnarrowPeak_1188	0.202889	0.160811	-0.157755	0.404833	-0.292622	0.0183293	chr1	74284252	74285257	1006	*	Promoter (<=1kb)	1	74279840	74284738	4899	2	227290	ENSMUST00000006462.13	0	ENSMUSG00000006299	Aamp	angio-associated migratory protein
998	merged_macsnarrowPeak_11880	-0.52364	0.227593	-0.541977	0.198196	-0.3838	0.275439	chr12	69458084	69458835	752	*	Distal Intergenic	12	69464956	69467392	2437	2	76062	ENSMUST00000221805.1	8557	ENSMUSG00000113035	5830428M24Rik	RIKEN cDNA 5830428M24 gene
999	merged_macsnarrowPeak_11881	0.0267298	0.969011	-0.108565	0.886751	-0.135818	0.788634	chr12	69461791	69462381	591	*	Distal Intergenic	12	69464956	69467392	2437	2	76062	ENSMUST00000221805.1	5011	ENSMUSG00000113035	5830428M24Rik	RIKEN cDNA 5830428M24 gene
1000	merged_macsnarrowPeak_11882	-0.28263	0.281409	-0.13723	0.698174	-0.192543	0.410842	chr12	69474907	69475800	894	*	Promoter (<=1kb)	12	69464787	69475547	10761	2	76062	ENSMUST00000223143.1	0	ENSMUSG00000113035	5830428M24Rik	RIKEN cDNA 5830428M24 gene
1001	merged_macsnarrowPeak_11883	-0.250549	0.467538	0.00631559	0.992831	-0.116566	0.725867	chr12	69485757	69486434	678	*	Distal Intergenic	12	69473614	69475550	1937	2	76062	ENSMUST00000222980.1	-10207	ENSMUSG00000113035	5830428M24Rik	RIKEN cDNA 5830428M24 gene
1002	merged_macsnarrowPeak_11884	0.234875	0.55796	-0.400511	0.302953	0.00767344	0.988435	chr12	69501582	69502437	856	*	Distal Intergenic	12	69473614	69475550	1937	2	76062	ENSMUST00000222980.1	-26032	ENSMUSG00000113035	5830428M24Rik	RIKEN cDNA 5830428M24 gene
1003	merged_macsnarrowPeak_11885	-1.59549	1.68282e-05	-0.742232	0.0486119	-2.24086	7.56169e-18	chr12	69510733	69511229	497	*	Distal Intergenic	12	69473614	69475550	1937	2	76062	ENSMUST00000222980.1	-35183	ENSMUSG00000113035	5830428M24Rik	RIKEN cDNA 5830428M24 gene
1004	merged_macsnarrowPeak_11887	-0.299916	0.367696	-0.406717	0.20547	-0.193802	0.515623	chr12	69516416	69516840	425	*	Distal Intergenic	12	69473614	69475550	1937	2	76062	ENSMUST00000222980.1	-40866	ENSMUSG00000113035	5830428M24Rik	RIKEN cDNA 5830428M24 gene
1005	merged_macsnarrowPeak_11888	0.793229	0.0418313	0.546745	0.244481	0.896186	0.00469483	chr12	69529394	69530305	912	*	Distal Intergenic	12	69582276	69582935	660	2	207965	ENSMUST00000238563.1	52630	ENSMUSG00000049882	Vcpkmt	valosin containing protein lysine (K) methyltransferase
1006	merged_macsnarrowPeak_11890	0.126891	0.821548	-0.0391392	0.962154	-0.310036	0.42427	chr12	69537785	69538445	661	*	Distal Intergenic	12	69582276	69582935	660	2	207965	ENSMUST00000238563.1	44490	ENSMUSG00000049882	Vcpkmt	valosin containing protein lysine (K) methyltransferase
1007	merged_macsnarrowPeak_11891	0.0659588	0.917154	-0.31401	0.572902	-0.11917	0.820234	chr12	69539177	69539718	542	*	Distal Intergenic	12	69582276	69582935	660	2	207965	ENSMUST00000238563.1	43217	ENSMUSG00000049882	Vcpkmt	valosin containing protein lysine (K) methyltransferase
1008	merged_macsnarrowPeak_11892	0.235205	0.67382	-0.213523	0.753706	-0.653536	0.0770021	chr12	69574334	69574977	644	*	Distal Intergenic	12	69582276	69582935	660	2	207965	ENSMUST00000238563.1	7958	ENSMUSG00000049882	Vcpkmt	valosin containing protein lysine (K) methyltransferase
1009	merged_macsnarrowPeak_11893	-0.00685565	0.984541	0.0152764	0.974659	-0.152304	0.491887	chr12	69582619	69583327	709	*	Promoter (<=1kb)	12	69577628	69583110	5483	2	207965	ENSMUST00000058639.10	0	ENSMUSG00000049882	Vcpkmt	valosin containing protein lysine (K) methyltransferase
1010	merged_macsnarrowPeak_11895	0.325107	0.11468	0.111387	0.7449	-0.133289	0.567186	chr12	69680733	69682453	1721	*	Promoter (<=1kb)	12	69583766	69681852	98087	2	20663	ENSMUST00000035773.13	0	ENSMUSG00000034801	Sos2	SOS Ras/Rho guanine nucleotide exchange factor 2
1011	merged_macsnarrowPeak_11897	0.416859	0.0202682	0.267476	0.261776	-0.125953	0.573616	chr12	69724559	69725447	889	*	Promoter (<=1kb)	12	69690433	69724873	34441	2	217666	ENSMUST00000021370.9	0	ENSMUSG00000020988	L2hgdh	L-2-hydroxyglutarate dehydrogenase
1012	merged_macsnarrowPeak_1190	0.782694	0.0634665	0.0137314	0.990963	-0.52365	0.210199	chr1	74303590	74304308	719	*	Promoter (<=1kb)	1	74293562	74304215	10654	2	69660	ENSMUST00000154859.1	0	ENSMUSG00000006301	Tmbim1	transmembrane BAX inhibitor motif containing 1
1013	merged_macsnarrowPeak_11900	-0.0114723	0.989234	-0.0635659	0.947571	0.225044	0.676502	chr12	69757834	69758151	318	*	Intron (ENSMUST00000021377.4/71091, intron 4 of 9)	12	69763835	69763944	110	2	751538	ENSMUST00000102111.1	5793	ENSMUSG00000076065	Mir681	microRNA 681
1014	merged_macsnarrowPeak_11901	0.340318	0.413262	0.180872	0.747181	0.388038	0.229109	chr12	69790413	69791631	1219	*	Promoter (<=1kb)	12	69746848	69790707	43860	2	71091	ENSMUST00000021377.4	0	ENSMUSG00000020990	Cdkl1	cyclin-dependent kinase-like 1 (CDC2-related kinase)
1015	merged_macsnarrowPeak_11902	-3.36388	3.51764e-06	-0.427655	0.502113	-0.601069	0.171577	chr12	69824959	69825506	548	*	Exon (ENSMUST00000188608.1/74724, exon 4 of 7)	12	69817782	69818857	1076	2	399510	ENSMUST00000153550.1	-6102	ENSMUSG00000034761	Map4k5	mitogen-activated protein kinase kinase kinase kinase 5
1016	merged_macsnarrowPeak_11903	-0.688781	0.283498	0.134663	0.889737	0.117808	0.864951	chr12	69838411	69838850	440	*	Intron (ENSMUST00000188608.1/74724, intron 6 of 6)	12	69849037	69856424	7388	2	399510	ENSMUST00000147451.1	17574	ENSMUSG00000034761	Map4k5	mitogen-activated protein kinase kinase kinase kinase 5
1017	merged_macsnarrowPeak_11905	-0.796529	0.0512828	-0.326008	0.507942	0.191442	0.646455	chr12	69863452	69863867	416	*	Intron (ENSMUST00000110567.7/399510, intron 2 of 31)	12	69849037	69856424	7388	2	399510	ENSMUST00000147451.1	-7028	ENSMUSG00000034761	Map4k5	mitogen-activated protein kinase kinase kinase kinase 5
1018	merged_macsnarrowPeak_11909	-0.198958	0.431278	0.0572222	0.893188	-0.231375	0.26983	chr12	69892381	69893471	1091	*	Promoter (<=1kb)	12	69803750	69893009	89260	2	399510	ENSMUST00000110567.7	0	ENSMUSG00000034761	Map4k5	mitogen-activated protein kinase kinase kinase kinase 5
1019	merged_macsnarrowPeak_11914	0.21066	0.471959	0.213867	0.517348	-0.181838	0.485678	chr12	69986414	69987445	1032	*	Promoter (<=1kb)	12	69965012	69987002	21991	2	64010	ENSMUST00000021467.7	0	ENSMUSG00000021067	Sav1	salvador family WW domain containing 1
1020	merged_macsnarrowPeak_11915	-0.588489	0.257525	-0.259533	0.689697	-0.117318	0.837193	chr12	70018042	70018471	430	*	Intron (ENSMUST00000085314.10/18080, intron 27 of 28)	12	70017574	70026827	9254	2	18080	ENSMUST00000221579.1	8356	ENSMUSG00000021068	Nin	ninein
1021	merged_macsnarrowPeak_11917	0.608436	0.17543	-0.10946	0.898593	0.196407	0.705032	chr12	70075040	70075453	414	*	Intron (ENSMUST00000085314.10/18080, intron 3 of 28)	12	70046908	70051284	4377	2	18080	ENSMUST00000223316.1	-23756	ENSMUSG00000021068	Nin	ninein
1022	merged_macsnarrowPeak_11918	-0.71516	0.110613	-0.350794	0.503527	-0.269336	0.520599	chr12	70078553	70079179	627	*	Intron (ENSMUST00000085314.10/18080, intron 2 of 28)	12	70011435	70102854	91420	2	18080	ENSMUST00000085314.10	23675	ENSMUSG00000021068	Nin	ninein
1023	merged_macsnarrowPeak_11920	-1.7328	0.00101555	-0.102999	0.908278	-1.23945	0.000452184	chr12	70107850	70108103	254	*	Intron (ENSMUST00000222237.1/18080, intron 1 of 29)	12	70073349	70111571	38223	2	18080	ENSMUST00000222466.1	3468	ENSMUSG00000021068	Nin	ninein
1024	merged_macsnarrowPeak_11921	0.0226799	0.942403	0.264995	0.257335	-0.0886251	0.713612	chr12	70110859	70112220	1362	*	Promoter (<=1kb)	12	70018739	70112035	93297	2	18080	ENSMUST00000095666.12	0	ENSMUSG00000021068	Nin	ninein
1025	merged_macsnarrowPeak_11923	0.0115305	0.989071	0.281273	0.68286	0.395103	0.382568	chr12	70129199	70129529	331	*	Distal Intergenic	12	70011435	70113717	102283	2	18080	ENSMUST00000222237.1	-15482	ENSMUSG00000021068	Nin	ninein
1026	merged_macsnarrowPeak_11924	-0.434555	0.0517603	-0.127448	0.724941	-0.139699	0.580255	chr12	70135898	70136842	945	*	Distal Intergenic	12	70154142	70183347	29206	1	100504285	ENSMUST00000162570.7	-17300	ENSMUSG00000090121	Abhd12b	abhydrolase domain containing 12B
1027	merged_macsnarrowPeak_11927	-0.732827	0.131548	0.062725	0.939146	0.310735	0.443724	chr12	70148758	70149320	563	*	Distal Intergenic	12	70154142	70183347	29206	1	100504285	ENSMUST00000162570.7	-4822	ENSMUSG00000090121	Abhd12b	abhydrolase domain containing 12B
1028	merged_macsnarrowPeak_11929	1.08904	0.00581723	-0.757845	0.149225	0.512943	0.219288	chr12	70218991	70219525	535	*	Intron (ENSMUST00000071250.12/110095, intron 3 of 19)	12	70214348	70227345	12998	2	110095	ENSMUST00000166609.1	7820	ENSMUSG00000021069	Pygl	liver glycogen phosphorylase
1029	merged_macsnarrowPeak_1193	0.174554	0.400114	-0.0179694	0.965468	-0.126636	0.530674	chr1	74332218	74332847	630	*	Promoter (<=1kb)	1	74332610	74353686	21077	1	56695	ENSMUST00000087225.5	0	ENSMUSG00000026179	Pnkd	paroxysmal nonkinesiogenic dyskinesia
1030	merged_macsnarrowPeak_11930	1.6864	3.39138e-06	-0.228584	0.778061	-0.272574	0.621103	chr12	70227372	70227856	485	*	Promoter (<=1kb)	12	70190811	70227683	36873	2	110095	ENSMUST00000071250.12	0	ENSMUSG00000021069	Pygl	liver glycogen phosphorylase
1031	merged_macsnarrowPeak_11931	-0.227492	0.680864	-0.429481	0.39575	-0.16401	0.737292	chr12	70232182	70232648	467	*	Promoter (<=1kb)	12	70190819	70231488	40670	2	110095	ENSMUST00000161083.1	-694	ENSMUSG00000021069	Pygl	liver glycogen phosphorylase
1032	merged_macsnarrowPeak_11938	-0.196693	0.691122	-0.0473912	0.94956	-0.0959197	0.844588	chr12	70347120	70347758	639	*	Promoter (<=1kb)	12	70244533	70347350	102818	2	94090	ENSMUST00000110522.9	0	ENSMUSG00000021071	Trim9	tripartite motif-containing 9
1033	merged_macsnarrowPeak_11940	-0.0395521	0.92126	0.0589131	0.907233	-0.158111	0.570088	chr12	70452746	70453527	782	*	Promoter (<=1kb)	12	70453095	70468040	14946	1	72736	ENSMUST00000021471.12	0	ENSMUSG00000021072	Tmx1	thioredoxin-related transmembrane protein 1
1034	merged_macsnarrowPeak_11948	0.0843285	0.684229	-0.168164	0.429401	-0.27506	0.054119	chr12	70824734	70826031	1298	*	Promoter (<=1kb)	12	70825514	70902234	76721	1	319710	ENSMUST00000057859.8	0	ENSMUSG00000048285	Frmd6	FERM domain containing 6
1035	merged_macsnarrowPeak_11951	-0.710796	0.148818	-0.132305	0.860122	0.193714	0.683805	chr12	70853072	70853579	508	*	Intron (ENSMUST00000057859.8/319710, intron 1 of 13)	12	70871525	70900006	28482	1	319710	ENSMUST00000220515.1	-17946	ENSMUSG00000048285	Frmd6	FERM domain containing 6
1036	merged_macsnarrowPeak_11952	-1.39075	0.00550969	-0.22155	0.743484	0.0927644	0.872955	chr12	70855682	70856004	323	*	Intron (ENSMUST00000057859.8/319710, intron 1 of 13)	12	70871525	70900006	28482	1	319710	ENSMUST00000220515.1	-15521	ENSMUSG00000048285	Frmd6	FERM domain containing 6
1037	merged_macsnarrowPeak_11957	0.194972	0.796407	0.374228	0.605967	-0.228578	0.713422	chr12	70910323	70910655	333	*	Exon (ENSMUST00000221434.1/ENSMUST00000221434.1, exon 2 of 2)	12	70894823	70897916	3094	1	319710	ENSMUST00000222045.1	15500	ENSMUSG00000048285	Frmd6	FERM domain containing 6
1038	merged_macsnarrowPeak_11958	0.185774	0.784092	0.543576	0.313469	0.213211	0.688814	chr12	70911031	70911451	421	*	Intron (ENSMUST00000221434.1/ENSMUST00000221434.1, intron 1 of 1)	12	70894823	70897916	3094	1	319710	ENSMUST00000222045.1	16208	ENSMUSG00000048285	Frmd6	FERM domain containing 6
1039	merged_macsnarrowPeak_11959	0.54721	0.30193	0.433248	0.480734	0.46994	0.293757	chr12	70913513	70913707	195	*	Exon (ENSMUST00000222619.1/ENSMUST00000222619.1, exon 2 of 2)	12	70894823	70897916	3094	1	319710	ENSMUST00000222045.1	18690	ENSMUSG00000048285	Frmd6	FERM domain containing 6
1040	merged_macsnarrowPeak_11961	0.463785	0.0220536	-0.272	0.313789	-0.388853	0.0401607	chr12	70937492	70938397	906	*	Promoter (<=1kb)	12	70937857	70964718	26862	1	56444	ENSMUST00000021479.5	0	ENSMUSG00000021076	Actr10	ARP10 actin-related protein 10
1041	merged_macsnarrowPeak_11963	-0.704215	0.171323	-0.0766515	0.93292	-0.38609	0.389942	chr12	70946528	70947174	647	*	Intron (ENSMUST00000021479.5/56444, intron 4 of 12)	12	70939942	70953009	13068	1	56444	ENSMUST00000223549.1	6586	ENSMUSG00000021076	Actr10	ARP10 actin-related protein 10
1042	merged_macsnarrowPeak_11964	-0.0741756	0.805614	-0.101566	0.766601	-0.412921	0.0160384	chr12	70968067	70969254	1188	*	Distal Intergenic	12	70974621	70996347	21727	1	19167	ENSMUST00000160027.7	-5367	ENSMUSG00000060073	Psma3	proteasome subunit alpha 3
1043	merged_macsnarrowPeak_11965	0.151615	0.758181	-0.151047	0.803938	-0.117813	0.794256	chr12	70969864	70970084	221	*	Distal Intergenic	12	70974621	70996347	21727	1	19167	ENSMUST00000160027.7	-4537	ENSMUSG00000060073	Psma3	proteasome subunit alpha 3
1044	merged_macsnarrowPeak_11966	-0.0906517	0.716769	-0.0892756	0.769519	-0.195996	0.265438	chr12	70974412	70975231	820	*	Promoter (<=1kb)	12	70974621	70996347	21727	1	19167	ENSMUST00000160027.7	0	ENSMUSG00000060073	Psma3	proteasome subunit alpha 3
1045	merged_macsnarrowPeak_11967	0.489553	0.141313	-0.365431	0.384645	-0.0634186	0.893986	chr12	70999200	70999941	742	*	Intron (ENSMUST00000127129.7/73204, intron 3 of 3)	12	70986892	70994505	7614	1	19167	ENSMUST00000162898.1	12308	ENSMUSG00000060073	Psma3	proteasome subunit alpha 3
1046	merged_macsnarrowPeak_11968	-0.15117	0.739115	-0.638978	0.0510373	0.146716	0.691421	chr12	71006775	71007204	430	*	Intron (ENSMUST00000127129.7/73204, intron 3 of 3)	12	70991615	71015596	23982	2	73204	ENSMUST00000127129.7	8392	NA	3110056K07Rik	RIKEN cDNA 3110056K07 gene
1047	merged_macsnarrowPeak_11969	0.0132443	0.950719	-0.0854328	0.69874	-0.135572	0.335644	chr12	71015098	71016953	1856	*	Promoter (<=1kb)	12	71015990	71098592	82603	1	238247	ENSMUST00000046305.11	0	ENSMUSG00000048118	Arid4a	AT rich interactive domain 4A (RBP1-like)
1048	merged_macsnarrowPeak_1197	0.141397	0.595855	-0.0683857	0.863299	-0.259143	0.1917	chr1	74386665	74387271	607	*	Distal Intergenic	1	74383600	74385197	1598	1	18173	ENSMUST00000134189.1	3065	ENSMUSG00000026177	Slc11a1	solute carrier family 11 (proton-coupled divalent metal ion transporters), member 1
1049	merged_macsnarrowPeak_11970	-1.83363	1.2876e-11	-0.0983487	0.838727	-1.23312	6.03973e-11	chr12	71030152	71030999	848	*	Intron (ENSMUST00000046305.11/238247, intron 5 of 23)	12	71016708	71047339	30632	1	238247	ENSMUST00000125125.1	13444	ENSMUSG00000048118	Arid4a	AT rich interactive domain 4A (RBP1-like)
1050	merged_macsnarrowPeak_11971	-0.166835	0.753583	0.266364	0.593937	-0.0912718	0.850648	chr12	71040323	71040894	572	*	Intron (ENSMUST00000046305.11/238247, intron 8 of 23)	12	71048341	71075405	27065	1	238247	ENSMUST00000135709.1	-7447	ENSMUSG00000048118	Arid4a	AT rich interactive domain 4A (RBP1-like)
1051	merged_macsnarrowPeak_11972	-0.589059	0.0185244	-0.217634	0.517509	-0.160315	0.556737	chr12	71047922	71048534	613	*	Promoter (<=1kb)	12	71048341	71075405	27065	1	238247	ENSMUST00000135709.1	0	ENSMUSG00000048118	Arid4a	AT rich interactive domain 4A (RBP1-like)
1052	merged_macsnarrowPeak_11973	0.198119	0.749208	0.154591	0.839339	-0.00846444	0.990584	chr12	71051099	71051246	148	*	Promoter (2-3kb)	12	71048341	71075405	27065	1	238247	ENSMUST00000135709.1	2758	ENSMUSG00000048118	Arid4a	AT rich interactive domain 4A (RBP1-like)
1053	merged_macsnarrowPeak_11975	0.595319	0.1461	0.0532891	0.94906	0.0344239	0.95582	chr12	71113790	71114336	547	*	Promoter (2-3kb)	12	71111470	71123127	11658	1	75266	ENSMUST00000221962.1	2320	ENSMUSG00000021078	Tomm20l	translocase of outer mitochondrial membrane 20-like
1054	merged_macsnarrowPeak_11976	0.286194	0.261293	0.0211038	0.968356	-0.189477	0.432875	chr12	71136207	71137467	1261	*	Promoter (<=1kb)	12	71123173	71136673	13501	2	30056	ENSMUST00000021486.9	0	ENSMUSG00000021079	Timm9	translocase of inner mitochondrial membrane 9
1055	merged_macsnarrowPeak_1198	-0.0112429	0.978139	0.177498	0.598119	-0.263873	0.24275	chr1	74389894	74390778	885	*	Promoter (<=1kb)	1	74391509	74397285	5777	1	227292	ENSMUST00000027367.13	-731	ENSMUSG00000026176	Ctdsp1	CTD (carboxy-terminal domain, RNA polymerase II, polypeptide A) small phosphatase 1
1056	merged_macsnarrowPeak_11982	-0.131617	0.509078	-0.176723	0.41929	-0.194079	0.229928	chr12	71830665	71831912	1248	*	Promoter (<=1kb)	12	71831078	71992333	161256	1	208846	ENSMUST00000223272.1	0	ENSMUSG00000034574	Daam1	dishevelled associated activator of morphogenesis 1
1057	merged_macsnarrowPeak_11986	-0.211739	0.633337	-0.476139	0.23685	0.209568	0.577504	chr12	71932793	71933402	610	*	Intron (ENSMUST00000223272.1/208846, intron 3 of 25)	12	71889730	71992325	102596	1	208846	ENSMUST00000221317.1	43063	ENSMUSG00000034574	Daam1	dishevelled associated activator of morphogenesis 1
1058	merged_macsnarrowPeak_11989	0.0431111	0.941795	-0.377855	0.40947	-0.141917	0.750022	chr12	71950054	71950702	649	*	Intron (ENSMUST00000223272.1/208846, intron 12 of 25)	12	71889730	71992325	102596	1	208846	ENSMUST00000221317.1	60324	ENSMUSG00000034574	Daam1	dishevelled associated activator of morphogenesis 1
1059	merged_macsnarrowPeak_1199	0.693756	5.16661e-05	0.193238	0.494595	-0.121689	0.615083	chr1	74391370	74392528	1159	*	Promoter (<=1kb)	1	74391509	74397285	5777	1	227292	ENSMUST00000027367.13	0	ENSMUSG00000026176	Ctdsp1	CTD (carboxy-terminal domain, RNA polymerase II, polypeptide A) small phosphatase 1
1060	merged_macsnarrowPeak_11991	-0.223687	0.497116	0.107608	0.810661	-0.518946	0.016084	chr12	72070046	72071088	1043	*	Promoter (<=1kb)	12	72067976	72071125	3150	2	238252	ENSMUST00000050649.5	37	ENSMUSG00000043398	Gpr135	G protein-coupled receptor 135
1061	merged_macsnarrowPeak_11992	0.180556	0.252962	-0.220287	0.226576	-0.414417	0.000595582	chr12	72084889	72086339	1451	*	Promoter (<=1kb)	12	72085589	72094867	9279	1	104771	ENSMUST00000125764.7	0	ENSMUSG00000005078	Jkamp	JNK1/MAPK8-associated membrane protein
1062	merged_macsnarrowPeak_11997	1.08909	0.0178143	-0.439939	0.53867	0.226106	0.714641	chr12	72361755	72362267	513	*	Intron (ENSMUST00000078505.13/104001, intron 1 of 8)	12	72211752	72409054	197303	2	104001	ENSMUST00000078505.13	46787	ENSMUSG00000021087	Rtn1	reticulon 1
1063	merged_macsnarrowPeak_120	-1.05854	0.0160313	-0.341912	0.517348	-0.186672	0.686826	chr1	21052009	21052645	637	*	Intron (ENSMUST00000037998.5/170829, intron 1 of 10)	1	21004313	21043656	39344	2	170829	ENSMUST00000187210.1	-8353	ENSMUSG00000041779	Tram2	translocating chain-associating membrane protein 2
1064	merged_macsnarrowPeak_1200	0.784085	7.98855e-06	0.0435077	0.923424	-0.253856	0.228304	chr1	74397139	74398426	1288	*	Promoter (2-3kb)	1	74394310	74394394	85	1	387219	ENSMUST00000083534.1	2829	ENSMUSG00000065468	Mir26b	microRNA 26b
1065	merged_macsnarrowPeak_12001	-0.0500089	0.852481	-0.0378861	0.920832	-0.298381	0.0697861	chr12	72535951	72536600	650	*	Promoter (<=1kb)	12	72536383	72580119	43737	1	67708	ENSMUST00000044352.7	0	ENSMUSG00000034501	Pcnx4	pecanex homolog 4
1066	merged_macsnarrowPeak_12002	-0.243143	0.268966	-0.061227	0.867625	-0.314712	0.0651433	chr12	72664387	72665173	787	*	Promoter (<=1kb)	12	72650353	72664754	14402	2	66375	ENSMUST00000221750.1	0	ENSMUSG00000021094	Dhrs7	dehydrogenase/reductase (SDR family) member 7
1067	merged_macsnarrowPeak_12003	0.246127	0.18787	0.0900264	0.778048	-0.126363	0.542411	chr12	72760484	72761939	1456	*	Promoter (<=1kb)	12	72760741	72783784	23044	1	19042	ENSMUST00000222790.1	0	ENSMUSG00000021096	Ppm1a	protein phosphatase 1A, magnesium dependent, alpha isoform
1068	merged_macsnarrowPeak_12005	0.38081	0.532062	-0.0493863	0.963188	0.305258	0.561416	chr12	72820968	72821627	660	*	Exon (ENSMUST00000222961.1/ENSMUST00000222961.1, exon 3 of 3)	12	72786414	72790787	4374	1	19042	ENSMUST00000223221.1	34554	ENSMUSG00000021096	Ppm1a	protein phosphatase 1A, magnesium dependent, alpha isoform
1069	merged_macsnarrowPeak_12006	-0.398287	0.069611	-0.401635	0.0791691	-0.474273	0.00658375	chr12	72844053	72844585	533	*	Distal Intergenic	12	72786414	72790787	4374	1	19042	ENSMUST00000223221.1	57639	ENSMUSG00000021096	Ppm1a	protein phosphatase 1A, magnesium dependent, alpha isoform
1070	merged_macsnarrowPeak_12012	-0.235085	0.637581	0.33391	0.460699	0.101729	0.8254	chr12	73046386	73047022	637	*	Promoter (<=1kb)	12	73041827	73047179	5353	2	20471	ENSMUST00000050029.7	157	ENSMUSG00000051367	Six1	sine oculis-related homeobox 1
1071	merged_macsnarrowPeak_12017	-0.563501	0.279473	0.0735797	0.932109	0.634901	0.0767948	chr12	73162478	73163242	765	*	Intron (ENSMUST00000187549.6/17420, intron 1 of 6)	12	73123717	73273988	150272	1	17420	ENSMUST00000021523.6	38761	ENSMUSG00000021103	Mnat1	menage a trois 1
1072	merged_macsnarrowPeak_12018	-1.09475	0.0699575	-0.234545	0.781894	0.0668821	0.929269	chr12	73170727	73171133	407	*	Intron (ENSMUST00000187549.6/17420, intron 3 of 6)	12	73123717	73273988	150272	1	17420	ENSMUST00000021523.6	47010	ENSMUSG00000021103	Mnat1	menage a trois 1
1073	merged_macsnarrowPeak_12019	-1.43011	7.69105e-05	-0.680551	0.0861676	-0.273457	0.47973	chr12	73201682	73202061	380	*	Intron (ENSMUST00000187549.6/17420, intron 6 of 6)	12	73123717	73273988	150272	1	17420	ENSMUST00000021523.6	77965	ENSMUSG00000021103	Mnat1	menage a trois 1
1074	merged_macsnarrowPeak_12023	-0.128248	0.664622	-0.008107	0.988806	0.00874648	0.98136	chr12	73286440	73287280	841	*	Promoter (<=1kb)	12	73286779	73354049	67271	1	625098	ENSMUST00000140523.7	0	ENSMUSG00000044712	Slc38a6	solute carrier family 38, member 6
1075	merged_macsnarrowPeak_12027	0.909072	0.0493623	0.202476	0.812504	0.154284	0.80844	chr12	73342087	73342695	609	*	Promoter (1-2kb)	12	73344367	73351865	7499	1	625098	ENSMUST00000150996.1	-1672	ENSMUSG00000044712	Slc38a6	solute carrier family 38, member 6
1076	merged_macsnarrowPeak_12028	0.0835142	0.868709	-0.0900795	0.887583	-0.0112525	0.983909	chr12	73382237	73382888	652	*	Intron (ENSMUST00000221180.1/380765, intron 2 of 3)	12	73364075	73371445	7371	2	380765	ENSMUST00000070425.5	-10792	ENSMUSG00000056359	D830013O20Rik	RIKEN cDNA D830013O20 gene
1077	merged_macsnarrowPeak_1203	0.210418	0.216577	-0.268287	0.154461	-0.349974	0.0111359	chr1	74505498	74506706	1209	*	Promoter (<=1kb)	1	74435511	74505803	70293	2	319651	ENSMUST00000044260.10	0	ENSMUSG00000033364	Usp37	ubiquitin specific peptidase 37
1078	merged_macsnarrowPeak_12032	-1.25596	0.0469497	0.231976	0.779894	0.338362	0.522114	chr12	73493918	73494377	460	*	Intron (ENSMUST00000222678.1/ENSMUST00000222678.1, intron 2 of 3)	12	73543402	73546392	2991	2	238257	ENSMUST00000042975.6	52015	ENSMUSG00000034435	Tmem30b	transmembrane protein 30B
1079	merged_macsnarrowPeak_12036	-0.644566	0.0357274	0.187843	0.654272	-0.0830575	0.825154	chr12	73545474	73546602	1129	*	Promoter (<=1kb)	12	73543402	73546392	2991	2	238257	ENSMUST00000042975.6	0	ENSMUSG00000034435	Tmem30b	transmembrane protein 30B
1080	merged_macsnarrowPeak_12037	-0.325703	0.618898	0.0123325	0.991638	0.159017	0.785083	chr12	73554083	73554555	473	*	Distal Intergenic	12	73548478	73551986	3509	1	73644	ENSMUST00000222490.1	5605	ENSMUSG00000113800	2210039B01Rik	RIKEN cDNA 2210039B01 gene
1081	merged_macsnarrowPeak_12038	-0.196711	0.748649	0.271716	0.647944	-0.0406007	0.948164	chr12	73564906	73565770	865	*	Distal Intergenic	12	73548478	73551986	3509	1	73644	ENSMUST00000222490.1	16428	ENSMUSG00000113800	2210039B01Rik	RIKEN cDNA 2210039B01 gene
1082	merged_macsnarrowPeak_1204	-0.0867405	0.679277	-0.246401	0.186757	-0.216918	0.145002	chr1	74587518	74588561	1044	*	Promoter (<=1kb)	1	74588289	74592124	3836	1	66821	ENSMUST00000113733.9	0	ENSMUSG00000026172	Bcs1l	BCS1-like (yeast)
1083	merged_macsnarrowPeak_12040	-0.261079	0.658475	0.0764252	0.927843	0.332457	0.424502	chr12	73578111	73578619	509	*	Distal Intergenic	12	73584796	73778176	193381	1	18755	ENSMUST00000221153.1	-6177	ENSMUSG00000021108	Prkch	protein kinase C, eta
1084	merged_macsnarrowPeak_12041	-0.442013	0.406147	0.312891	0.583502	0.652754	0.0592541	chr12	73580949	73581141	193	*	Distal Intergenic	12	73584796	73778176	193381	1	18755	ENSMUST00000221153.1	-3655	ENSMUSG00000021108	Prkch	protein kinase C, eta
1085	merged_macsnarrowPeak_12042	0.185879	0.384212	0.210408	0.377209	-0.0622901	0.801541	chr12	73584288	73585506	1219	*	Promoter (<=1kb)	12	73584796	73778176	193381	1	18755	ENSMUST00000221153.1	0	ENSMUSG00000021108	Prkch	protein kinase C, eta
1086	merged_macsnarrowPeak_12044	-0.207853	0.444014	-0.241836	0.395707	-0.0922428	0.739129	chr12	73593168	73593921	754	*	Intron (ENSMUST00000221153.1/18755, intron 1 of 14)	12	73584843	73761542	176700	1	18755	ENSMUST00000119092.1	8325	ENSMUSG00000021108	Prkch	protein kinase C, eta
1087	merged_macsnarrowPeak_12045	-1.04122	0.00967787	0.0537662	0.942094	-0.310287	0.388356	chr12	73595309	73595519	211	*	Intron (ENSMUST00000221153.1/18755, intron 2 of 14)	12	73584843	73761542	176700	1	18755	ENSMUST00000119092.1	10466	ENSMUSG00000021108	Prkch	protein kinase C, eta
1088	merged_macsnarrowPeak_12046	-0.303938	0.241816	0.144189	0.68531	0.00445618	0.991013	chr12	73597982	73598562	581	*	Intron (ENSMUST00000221153.1/18755, intron 2 of 14)	12	73584843	73761542	176700	1	18755	ENSMUST00000119092.1	13139	ENSMUSG00000021108	Prkch	protein kinase C, eta
1089	merged_macsnarrowPeak_12047	-0.396722	0.155326	0.120662	0.778048	0.106788	0.733028	chr12	73603656	73604168	513	*	Intron (ENSMUST00000221153.1/18755, intron 2 of 14)	12	73584843	73761542	176700	1	18755	ENSMUST00000119092.1	18813	ENSMUSG00000021108	Prkch	protein kinase C, eta
1090	merged_macsnarrowPeak_12048	-0.0312907	0.939121	0.079618	0.868775	0.310465	0.189065	chr12	73604517	73605490	974	*	Intron (ENSMUST00000221153.1/18755, intron 2 of 14)	12	73584843	73761542	176700	1	18755	ENSMUST00000119092.1	19674	ENSMUSG00000021108	Prkch	protein kinase C, eta
1091	merged_macsnarrowPeak_12049	-0.453314	0.22453	0.187593	0.698826	0.010835	0.983909	chr12	73609660	73610028	369	*	Intron (ENSMUST00000221153.1/18755, intron 2 of 14)	12	73584843	73761542	176700	1	18755	ENSMUST00000119092.1	24817	ENSMUSG00000021108	Prkch	protein kinase C, eta
1092	merged_macsnarrowPeak_1205	-0.365555	0.241993	-0.0170471	0.977883	-0.312131	0.221362	chr1	74600974	74601688	715	*	Promoter (<=1kb)	1	74601445	74636894	35450	1	269209	ENSMUST00000087183.10	0	ENSMUSG00000033276	Stk36	serine/threonine kinase 36
1093	merged_macsnarrowPeak_12050	-0.14516	0.822781	0.459657	0.383916	-0.165776	0.756818	chr12	73610928	73611197	270	*	Intron (ENSMUST00000221153.1/18755, intron 2 of 14)	12	73584843	73761542	176700	1	18755	ENSMUST00000119092.1	26085	ENSMUSG00000021108	Prkch	protein kinase C, eta
1094	merged_macsnarrowPeak_12051	-0.646928	0.111128	-0.0660978	0.930427	0.226055	0.572232	chr12	73611689	73612105	417	*	Intron (ENSMUST00000221153.1/18755, intron 2 of 14)	12	73584843	73761542	176700	1	18755	ENSMUST00000119092.1	26846	ENSMUSG00000021108	Prkch	protein kinase C, eta
1095	merged_macsnarrowPeak_12053	-0.343924	0.486254	-0.0820297	0.914755	0.0525658	0.926207	chr12	73625352	73625941	590	*	Intron (ENSMUST00000221153.1/18755, intron 2 of 14)	12	73584843	73761542	176700	1	18755	ENSMUST00000119092.1	40509	ENSMUSG00000021108	Prkch	protein kinase C, eta
1096	merged_macsnarrowPeak_12055	-1.28723	5.30674e-06	0.24028	0.52308	-0.00882469	0.985209	chr12	73631043	73631620	578	*	Intron (ENSMUST00000221153.1/18755, intron 2 of 14)	12	73584843	73761542	176700	1	18755	ENSMUST00000119092.1	46200	ENSMUSG00000021108	Prkch	protein kinase C, eta
1097	merged_macsnarrowPeak_12056	-0.100403	0.894276	0.429747	0.461332	0.102227	0.870935	chr12	73632672	73633065	394	*	Intron (ENSMUST00000221153.1/18755, intron 2 of 14)	12	73584843	73761542	176700	1	18755	ENSMUST00000119092.1	47829	ENSMUSG00000021108	Prkch	protein kinase C, eta
1098	merged_macsnarrowPeak_12057	-0.473433	0.263539	0.0252124	0.975081	0.196848	0.62522	chr12	73633735	73634131	397	*	Intron (ENSMUST00000221153.1/18755, intron 2 of 14)	12	73584843	73761542	176700	1	18755	ENSMUST00000119092.1	48892	ENSMUSG00000021108	Prkch	protein kinase C, eta
1099	merged_macsnarrowPeak_1206	0.0538792	0.884635	-0.109826	0.7938	-0.293519	0.202601	chr1	74661466	74662131	666	*	Promoter (<=1kb)	1	74661745	74703730	41986	1	67534	ENSMUST00000042125.14	0	ENSMUSG00000033257	Ttll4	tubulin tyrosine ligase-like family, member 4
1100	merged_macsnarrowPeak_12061	-0.441267	0.224773	-0.119267	0.838491	-0.119556	0.772364	chr12	73647506	73648191	686	*	Intron (ENSMUST00000221153.1/18755, intron 2 of 14)	12	73584843	73761542	176700	1	18755	ENSMUST00000119092.1	62663	ENSMUSG00000021108	Prkch	protein kinase C, eta
1101	merged_macsnarrowPeak_12062	0.979444	0.00405259	0.563681	0.195784	0.342731	0.373892	chr12	73656485	73657095	611	*	Intron (ENSMUST00000221153.1/18755, intron 3 of 14)	12	73584843	73761542	176700	1	18755	ENSMUST00000119092.1	71642	ENSMUSG00000021108	Prkch	protein kinase C, eta
1102	merged_macsnarrowPeak_12064	-0.392349	0.435729	0.27105	0.623006	0.390498	0.284257	chr12	73663352	73663918	567	*	Intron (ENSMUST00000221153.1/18755, intron 3 of 14)	12	73584843	73761542	176700	1	18755	ENSMUST00000119092.1	78509	ENSMUSG00000021108	Prkch	protein kinase C, eta
1103	merged_macsnarrowPeak_12068	-0.184206	0.641967	-0.227	0.574101	0.166304	0.604513	chr12	73679316	73679791	476	*	Intron (ENSMUST00000221153.1/18755, intron 3 of 14)	12	73584843	73761542	176700	1	18755	ENSMUST00000119092.1	94473	ENSMUSG00000021108	Prkch	protein kinase C, eta
1104	merged_macsnarrowPeak_12069	-0.100453	0.833139	0.0201333	0.977883	-0.0663752	0.88346	chr12	73686900	73688022	1123	*	Intron (ENSMUST00000221153.1/18755, intron 3 of 14)	12	73584843	73761542	176700	1	18755	ENSMUST00000119092.1	102057	ENSMUSG00000021108	Prkch	protein kinase C, eta
1105	merged_macsnarrowPeak_12070	-0.762679	0.100497	-0.0895196	0.909525	-0.277899	0.51036	chr12	73692361	73692750	390	*	Intron (ENSMUST00000221153.1/18755, intron 4 of 14)	12	73584843	73761542	176700	1	18755	ENSMUST00000119092.1	107518	ENSMUSG00000021108	Prkch	protein kinase C, eta
1106	merged_macsnarrowPeak_12071	-0.316205	0.446562	-0.205887	0.676189	-0.268522	0.419881	chr12	73693105	73693663	559	*	Intron (ENSMUST00000221153.1/18755, intron 5 of 14)	12	73584843	73761542	176700	1	18755	ENSMUST00000119092.1	108262	ENSMUSG00000021108	Prkch	protein kinase C, eta
1107	merged_macsnarrowPeak_12072	-0.123615	0.646526	-0.0267331	0.950639	0.0161193	0.960065	chr12	73698415	73699968	1554	*	Intron (ENSMUST00000221153.1/18755, intron 7 of 14)	12	73584843	73761542	176700	1	18755	ENSMUST00000119092.1	113572	ENSMUSG00000021108	Prkch	protein kinase C, eta
1108	merged_macsnarrowPeak_12074	-0.17459	0.81639	0.364873	0.580516	-0.499004	0.285038	chr12	73710854	73711159	306	*	Intron (ENSMUST00000221153.1/18755, intron 10 of 14)	12	73584843	73761542	176700	1	18755	ENSMUST00000119092.1	126011	ENSMUSG00000021108	Prkch	protein kinase C, eta
1109	merged_macsnarrowPeak_12075	-0.643109	0.000592413	-0.0560645	0.885162	-0.213596	0.269466	chr12	73715397	73716294	898	*	Intron (ENSMUST00000221153.1/18755, intron 10 of 14)	12	73584843	73761542	176700	1	18755	ENSMUST00000119092.1	130554	ENSMUSG00000021108	Prkch	protein kinase C, eta
1110	merged_macsnarrowPeak_12076	-0.840823	0.000157226	-0.145684	0.686818	-0.15485	0.54811	chr12	73720460	73721077	618	*	Intron (ENSMUST00000221153.1/18755, intron 10 of 14)	12	73584843	73761542	176700	1	18755	ENSMUST00000119092.1	135617	ENSMUSG00000021108	Prkch	protein kinase C, eta
1111	merged_macsnarrowPeak_12079	2.04954	1.14233e-06	0.124419	0.91279	0.574889	0.282873	chr12	73779296	73779761	466	*	Distal Intergenic	12	73901375	73947530	46156	1	15251	ENSMUST00000110461.7	-121614	ENSMUSG00000021109	Hif1a	hypoxia inducible factor 1, alpha subunit
1112	merged_macsnarrowPeak_12082	-1.00115	4.97639e-05	-0.104413	0.816675	-0.0719584	0.834618	chr12	73841896	73842804	909	*	Distal Intergenic	12	73901375	73947530	46156	1	15251	ENSMUST00000110461.7	-58571	ENSMUSG00000021109	Hif1a	hypoxia inducible factor 1, alpha subunit
1113	merged_macsnarrowPeak_12086	-0.035025	0.957475	-0.183467	0.782613	0.278796	0.499414	chr12	73881432	73881970	539	*	Intron (ENSMUST00000221427.1/ENSMUST00000221427.1, intron 1 of 2)	12	73901375	73947530	46156	1	15251	ENSMUST00000110461.7	-19405	ENSMUSG00000021109	Hif1a	hypoxia inducible factor 1, alpha subunit
1114	merged_macsnarrowPeak_12087	-2.16555	5.64063e-06	-0.613677	0.184911	-0.310026	0.462537	chr12	73887955	73888566	612	*	Intron (ENSMUST00000221427.1/ENSMUST00000221427.1, intron 1 of 2)	12	73901375	73947530	46156	1	15251	ENSMUST00000110461.7	-12809	ENSMUSG00000021109	Hif1a	hypoxia inducible factor 1, alpha subunit
1115	merged_macsnarrowPeak_12090	0.161578	0.346139	-0.0512965	0.866319	-0.216145	0.142433	chr12	73907499	73908744	1246	*	Promoter (<=1kb)	12	73907904	73933076	25173	1	15251	ENSMUST00000110464.7	0	ENSMUSG00000021109	Hif1a	hypoxia inducible factor 1, alpha subunit
1116	merged_macsnarrowPeak_12094	-0.109171	0.808494	0.0396173	0.948359	0.0741728	0.85265	chr12	73952882	73954009	1128	*	Intron (ENSMUST00000221833.1/75627, intron 1 of 2)	12	73964481	73967999	3519	1	75627	ENSMUST00000222025.1	-10472	ENSMUSG00000021113	Snapc1	small nuclear RNA activating complex, polypeptide 1
1117	merged_macsnarrowPeak_12095	0.00734795	0.982327	0.170028	0.515766	-0.0988219	0.665745	chr12	73964288	73965091	804	*	Promoter (<=1kb)	12	73964481	73967999	3519	1	75627	ENSMUST00000222025.1	0	ENSMUSG00000021113	Snapc1	small nuclear RNA activating complex, polypeptide 1
1118	merged_macsnarrowPeak_12098	-1.35751	9.37575e-05	-0.303709	0.476398	0.119738	0.767325	chr12	75283216	75283763	548	*	Distal Intergenic	12	75308322	75395817	87496	1	80837	ENSMUST00000118602.7	-24559	ENSMUSG00000046768	Rhoj	ras homolog family member J
1119	merged_macsnarrowPeak_12103	0.0143052	0.984725	-0.0367059	0.968694	0.652859	0.0632146	chr12	75449455	75449983	529	*	Distal Intergenic	12	75411722	75416781	5060	2	217674	ENSMUST00000051079.3	-32674	ENSMUSG00000048982	Gphb5	glycoprotein hormone beta 5
1120	merged_macsnarrowPeak_12108	-0.0226517	0.9317	-0.0846858	0.775254	-0.227147	0.162101	chr12	75595638	75596845	1208	*	Promoter (<=1kb)	12	75450881	75596200	145320	2	26932	ENSMUST00000021447.8	0	ENSMUSG00000021051	Ppp2r5e	protein phosphatase 2, regulatory subunit B', epsilon
1121	merged_macsnarrowPeak_1211	0.256426	0.725817	0.890316	0.10295	0.361263	0.507319	chr1	74791322	74792079	758	*	Promoter (<=1kb)	1	74791516	74804179	12664	1	22409	ENSMUST00000006718.14	0	ENSMUSG00000026167	Wnt10a	wingless-type MMTV integration site family, member 10A
1122	merged_macsnarrowPeak_12110	0.218419	0.148726	-0.0101099	0.977594	-0.113764	0.492707	chr12	75669132	75670105	974	*	Promoter (<=1kb)	12	75630596	75669537	38942	2	72338	ENSMUST00000062370.8	0	ENSMUSG00000045690	Wdr89	WD repeat domain 89
1123	merged_macsnarrowPeak_12111	-0.148588	0.837087	0.0447716	0.965113	0.261821	0.615188	chr12	75726383	75726996	614	*	Intron (ENSMUST00000021450.5/81535, intron 1 of 2)	12	75720326	75735696	15371	2	81535	ENSMUST00000220285.1	8700	ENSMUSG00000021054	Sgpp1	sphingosine-1-phosphate phosphatase 1
1124	merged_macsnarrowPeak_12112	0.0142847	0.984892	0.377317	0.497563	0.0763782	0.900898	chr12	75727384	75727912	529	*	Intron (ENSMUST00000021450.5/81535, intron 1 of 2)	12	75720326	75735696	15371	2	81535	ENSMUST00000220285.1	7784	ENSMUSG00000021054	Sgpp1	sphingosine-1-phosphate phosphatase 1
1125	merged_macsnarrowPeak_12114	0.0521431	0.868121	-0.0184889	0.969453	-0.227307	0.266182	chr12	75734899	75736039	1141	*	Promoter (<=1kb)	12	75714249	75735729	21481	2	81535	ENSMUST00000021450.5	0	ENSMUSG00000021054	Sgpp1	sphingosine-1-phosphate phosphatase 1
1126	merged_macsnarrowPeak_12116	-0.956054	0.00186725	-0.311403	0.422186	0.115084	0.761464	chr12	75766808	75767464	657	*	Distal Intergenic	12	75714249	75735729	21481	2	81535	ENSMUST00000021450.5	-31079	ENSMUSG00000021054	Sgpp1	sphingosine-1-phosphate phosphatase 1
1127	merged_macsnarrowPeak_12118	0.579934	0.0191952	0.0141722	0.983516	-0.21312	0.465918	chr12	75817921	75818995	1075	*	Promoter (<=1kb)	12	75818134	75880506	62373	1	319565	ENSMUST00000142864.7	0	ENSMUSG00000063450	Syne2	spectrin repeat containing, nuclear envelope 2
1128	merged_macsnarrowPeak_12123	0.4724	0.0708424	-0.0168829	0.977769	0.133138	0.666216	chr12	76086487	76087526	1040	*	Promoter (<=1kb)	12	76087760	76110926	23167	1	319565	ENSMUST00000132161.1	-234	ENSMUSG00000063450	Syne2	spectrin repeat containing, nuclear envelope 2
1129	merged_macsnarrowPeak_12127	0.0282579	0.959242	-0.0109287	0.990269	-0.164745	0.664467	chr12	76195965	76196871	907	*	Distal Intergenic	12	76120439	76177259	56821	2	13983	ENSMUST00000218621.1	-18706	ENSMUSG00000021055	Esr2	estrogen receptor 2 (beta)
1130	merged_macsnarrowPeak_12128	-0.110693	0.614663	-0.00228373	0.996259	-0.0838585	0.696431	chr12	76254941	76255642	702	*	Promoter (<=1kb)	12	76255298	76319803	64506	1	108156	ENSMUST00000021443.6	0	ENSMUSG00000021048	Mthfd1	methylenetetrahydrofolate dehydrogenase (NADP+ dependent), methenyltetrahydrofolate cyclohydrolase, formyltetrahydrofolate synthase
1131	merged_macsnarrowPeak_1213	0.456526	0.398993	0.581623	0.304715	0.255904	0.63545	chr1	74800485	74800988	504	*	Exon (ENSMUST00000006718.14/22409, exon 3 of 4)	1	74793363	74803495	10133	1	22409	ENSMUST00000187238.1	7122	ENSMUSG00000026167	Wnt10a	wingless-type MMTV integration site family, member 10A
1132	merged_macsnarrowPeak_12134	-0.0587277	0.93003	-0.159197	0.820016	-0.413401	0.285189	chr12	76345645	76346391	747	*	Distal Intergenic	12	76347782	76357140	9359	2	109929	ENSMUST00000176102.7	10749	ENSMUSG00000056459	Zbtb25	zinc finger and BTB domain containing 25
1133	merged_macsnarrowPeak_12135	-0.4025	0.0966309	-0.0660597	0.877939	0.04708	0.882217	chr12	76361397	76362794	1398	*	Intron (ENSMUST00000167011.7/109929, intron 1 of 2)	12	76347782	76357140	9359	2	109929	ENSMUST00000176102.7	-4257	ENSMUSG00000056459	Zbtb25	zinc finger and BTB domain containing 25
1134	merged_macsnarrowPeak_12136	-0.026437	0.928612	0.127072	0.678698	-0.264013	0.150621	chr12	76369137	76370884	1748	*	Promoter (<=1kb)	12	76348900	76369464	20565	2	109929	ENSMUST00000167011.7	0	ENSMUSG00000056459	Zbtb25	zinc finger and BTB domain containing 25
1135	merged_macsnarrowPeak_12137	0.0557434	0.919956	0.194879	0.703237	-0.0414009	0.935222	chr12	76371035	76371274	240	*	Promoter (<=1kb)	12	76370266	76396950	26685	1	268564	ENSMUST00000042779.3	769	ENSMUSG00000033454	Zbtb1	zinc finger and BTB domain containing 1
1136	merged_macsnarrowPeak_12139	-0.166012	0.726368	0.00905298	0.991529	-0.185627	0.616246	chr12	76376630	76377083	454	*	Intron (ENSMUST00000042779.3/268564, intron 1 of 1)	12	76370266	76396950	26685	1	268564	ENSMUST00000042779.3	6364	ENSMUSG00000033454	Zbtb1	zinc finger and BTB domain containing 1
1137	merged_macsnarrowPeak_1214	-0.38433	0.124429	0.320256	0.219818	-0.00743031	0.984699	chr1	74802879	74803667	789	*	3' UTR	1	74793363	74803495	10133	1	22409	ENSMUST00000187238.1	9516	ENSMUSG00000026167	Wnt10a	wingless-type MMTV integration site family, member 10A
1138	merged_macsnarrowPeak_12140	0.0743009	0.733089	-0.0237712	0.946203	-0.333583	0.0165302	chr12	76403530	76404665	1136	*	Promoter (<=1kb)	12	76404176	76406938	2763	1	15512	ENSMUST00000080449.6	0	ENSMUSG00000059970	Hspa2	heat shock protein 2
1139	merged_macsnarrowPeak_12144	1.71701	6.3091e-07	0.114923	0.897872	0.470942	0.272798	chr12	76533153	76534173	1021	*	Promoter (<=1kb)	12	76533134	76533212	79	2	100628604	ENSMUST00000174997.1	0	ENSMUSG00000092738	Mir5135	microRNA 5135
1140	merged_macsnarrowPeak_12145	4.29901	3.91075e-22	0.222362	0.868775	1.47793	0.00664203	chr12	76537490	76537755	266	*	Intron (ENSMUST00000217730.1/263406, intron 1 of 1)	12	76533620	76578682	45063	1	263406	ENSMUST00000219063.1	3870	ENSMUSG00000052609	Plekhg3	pleckstrin homology domain containing, family G (with RhoGef domain) member 3
1141	merged_macsnarrowPeak_12147	-0.375781	0.543354	-0.046479	0.962873	-0.0537367	0.938384	chr12	76650128	76650622	495	*	Intron (ENSMUST00000021458.12/20741, intron 1 of 35)	12	76596130	76710023	113894	2	20741	ENSMUST00000166101.1	59401	ENSMUSG00000021061	Sptb	spectrin beta, erythrocytic
1142	merged_macsnarrowPeak_12148	-0.117601	0.835447	0.189379	0.745664	0.367218	0.285795	chr12	76694865	76695474	610	*	Intron (ENSMUST00000021458.12/20741, intron 1 of 35)	12	76596130	76710023	113894	2	20741	ENSMUST00000166101.1	14549	ENSMUSG00000021061	Sptb	spectrin beta, erythrocytic
1143	merged_macsnarrowPeak_1215	-0.177892	0.718707	0.0614912	0.933395	-0.223826	0.570484	chr1	74806546	74807249	704	*	Distal Intergenic	1	74793363	74803495	10133	1	22409	ENSMUST00000187238.1	13183	ENSMUSG00000026167	Wnt10a	wingless-type MMTV integration site family, member 10A
1144	merged_macsnarrowPeak_12150	-0.129896	0.68197	0.22998	0.427139	0.0383706	0.908794	chr12	76709602	76710951	1350	*	Promoter (<=1kb)	12	76580488	76710547	130060	2	20741	ENSMUST00000021458.12	0	ENSMUSG00000021061	Sptb	spectrin beta, erythrocytic
1145	merged_macsnarrowPeak_12151	-0.491483	0.20311	0.0742447	0.911474	-0.277348	0.420972	chr12	76752595	76753507	913	*	Distal Intergenic	12	76765538	76783180	17643	1	211151	ENSMUST00000041262.13	-12031	ENSMUSG00000090258	Churc1	churchill domain containing 1
1146	merged_macsnarrowPeak_12152	-0.67232	8.63984e-05	-0.223819	0.332869	-0.380941	0.0140975	chr12	76765253	76766009	757	*	Promoter (<=1kb)	12	76765589	76920659	155071	1	110606	ENSMUST00000125842.7	0	ENSMUSG00000033373	Fntb	farnesyltransferase, CAAX box, beta
1147	merged_macsnarrowPeak_12153	-0.895765	0.000548241	-0.297389	0.377306	-0.124801	0.696334	chr12	76778425	76779074	650	*	Intron (ENSMUST00000041262.13/211151, intron 3 of 3)	12	76768488	76775911	7424	1	211151	ENSMUST00000152917.1	9937	ENSMUSG00000090258	Churc1	churchill domain containing 1
1148	merged_macsnarrowPeak_12155	-0.0900018	0.901828	0.0134264	0.991262	0.332173	0.455428	chr12	76822020	76822711	692	*	Promoter (<=1kb)	12	76797960	76822553	24594	2	104886	ENSMUST00000021459.13	0	ENSMUSG00000021062	Rab15	RAB15, member RAS oncogene family
1149	merged_macsnarrowPeak_12156	0.0617116	0.796035	-0.105448	0.68531	-0.20649	0.191754	chr12	76837272	76838065	794	*	Promoter (<=1kb)	12	76837414	76921412	83999	1	110606	ENSMUST00000041008.9	0	ENSMUSG00000033373	Fntb	farnesyltransferase, CAAX box, beta
1150	merged_macsnarrowPeak_12157	-0.378555	0.344918	-0.437578	0.28317	0.0416294	0.935628	chr12	76844510	76845087	578	*	Exon (ENSMUST00000151864.1/110606, exon 2 of 2)	12	76840295	76887805	47511	1	110606	ENSMUST00000123887.1	4215	ENSMUSG00000033373	Fntb	farnesyltransferase, CAAX box, beta
1151	merged_macsnarrowPeak_12159	0.383173	0.45634	0.0216412	0.983444	0.770728	0.0250619	chr12	76853616	76854561	946	*	Intron (ENSMUST00000125842.7/110606, intron 2 of 12)	12	76840295	76887805	47511	1	110606	ENSMUST00000123887.1	13321	ENSMUSG00000033373	Fntb	farnesyltransferase, CAAX box, beta
1152	merged_macsnarrowPeak_1216	0.286233	0.437676	0.136115	0.794347	-0.16395	0.645788	chr1	74808041	74808527	487	*	Distal Intergenic	1	74793363	74803495	10133	1	22409	ENSMUST00000187238.1	14678	ENSMUSG00000026167	Wnt10a	wingless-type MMTV integration site family, member 10A
1153	merged_macsnarrowPeak_12160	-1.09914	6.42804e-05	0.195733	0.587377	0.715157	0.000147001	chr12	76867503	76868542	1040	*	Intron (ENSMUST00000125842.7/110606, intron 3 of 12)	12	76887058	76910246	23189	1	110606	ENSMUST00000154743.1	-18516	ENSMUSG00000033373	Fntb	farnesyltransferase, CAAX box, beta
1154	merged_macsnarrowPeak_12164	-0.0584909	0.903707	-0.250083	0.543462	0.108908	0.774086	chr12	76886688	76887271	584	*	Promoter (<=1kb)	12	76887058	76910246	23189	1	110606	ENSMUST00000154743.1	0	ENSMUSG00000033373	Fntb	farnesyltransferase, CAAX box, beta
1155	merged_macsnarrowPeak_12166	0.768303	0.0293888	-0.46587	0.322366	0.60206	0.0608576	chr12	76922985	76923630	646	*	Distal Intergenic	12	76909992	76914651	4660	1	110606	ENSMUST00000130605.1	12993	ENSMUSG00000033373	Fntb	farnesyltransferase, CAAX box, beta
1156	merged_macsnarrowPeak_12169	0.296401	0.493282	0.126539	0.840564	0.0174096	0.975811	chr12	76957833	76957960	128	*	Intron (ENSMUST00000110395.10/17187, intron 2 of 4)	12	76953218	76954409	1192	2	17187	ENSMUST00000219538.1	-3424	ENSMUSG00000059436	Max	Max protein
1157	merged_macsnarrowPeak_1217	-0.367996	0.170403	0.0132847	0.981215	-0.0560811	0.865398	chr1	74816639	74817463	825	*	Distal Intergenic	1	74793363	74803495	10133	1	22409	ENSMUST00000187238.1	23276	ENSMUSG00000026167	Wnt10a	wingless-type MMTV integration site family, member 10A
1158	merged_macsnarrowPeak_12170	0.0304716	0.90088	-0.055432	0.85981	-0.185924	0.247954	chr12	76961769	76962729	961	*	Promoter (<=1kb)	12	76937269	76962185	24917	2	17187	ENSMUST00000110395.10	0	ENSMUSG00000059436	Max	Max protein
1159	merged_macsnarrowPeak_12173	0.172895	0.793531	-0.0458044	0.962263	0.514474	0.200839	chr12	77019787	77020562	776	*	Intron (ENSMUST00000219581.1/ENSMUST00000219581.1, intron 2 of 3)	12	76937274	76962201	24928	2	17187	ENSMUST00000082136.6	-57586	ENSMUSG00000059436	Max	Max protein
1160	merged_macsnarrowPeak_12174	-0.156244	0.65522	0.00284128	0.996939	0.444254	0.0370152	chr12	77039386	77040233	848	*	Exon (ENSMUST00000219319.1/ENSMUST00000219319.1, exon 2 of 2)	12	76937274	76962201	24928	2	17187	ENSMUST00000082136.6	-77185	ENSMUSG00000059436	Max	Max protein
1161	merged_macsnarrowPeak_12177	0.568534	0.196598	0.354625	0.527552	0.44148	0.265391	chr12	77059813	77060610	798	*	Distal Intergenic	12	76937274	76962201	24928	2	17187	ENSMUST00000082136.6	-97612	ENSMUSG00000059436	Max	Max protein
1162	merged_macsnarrowPeak_1218	-0.697644	0.177118	-0.0898216	0.91729	-0.628925	0.103308	chr1	74854777	74855156	380	*	Promoter (<=1kb)	1	74854934	74857732	2799	1	12570	ENSMUST00000160379.3	0	ENSMUSG00000090071	Cdk5r2	cyclin-dependent kinase 5, regulatory subunit 2 (p39)
1163	merged_macsnarrowPeak_12180	-0.665119	0.187119	-0.339479	0.56789	0.272598	0.552005	chr12	77085191	77085686	496	*	Distal Intergenic	12	76937274	76962201	24928	2	17187	ENSMUST00000082136.6	-122990	ENSMUSG00000059436	Max	Max protein
1164	merged_macsnarrowPeak_12183	-0.595788	0.0360071	-0.591942	0.0415643	0.118962	0.729128	chr12	77113353	77114029	677	*	Distal Intergenic	12	77238125	77475985	237861	1	53618	ENSMUST00000177595.8	-124096	ENSMUSG00000021065	Fut8	fucosyltransferase 8
1165	merged_macsnarrowPeak_12189	0.336673	0.577067	0.295374	0.663218	1.16857	0.000547412	chr12	77177851	77178645	795	*	Distal Intergenic	12	77238125	77475985	237861	1	53618	ENSMUST00000177595.8	-59480	ENSMUSG00000021065	Fut8	fucosyltransferase 8
1166	merged_macsnarrowPeak_12191	-0.824118	0.085469	0.0808729	0.921028	1.17385	5.35758e-05	chr12	77193191	77193696	506	*	Distal Intergenic	12	77238125	77475985	237861	1	53618	ENSMUST00000177595.8	-44429	ENSMUSG00000021065	Fut8	fucosyltransferase 8
1167	merged_macsnarrowPeak_12194	0.117471	0.589507	0.0184364	0.963357	-0.0407878	0.873348	chr12	77237927	77239627	1701	*	Promoter (<=1kb)	12	77238125	77475985	237861	1	53618	ENSMUST00000177595.8	0	ENSMUSG00000021065	Fut8	fucosyltransferase 8
1168	merged_macsnarrowPeak_122	0.488283	0.00287797	-0.123344	0.682506	-0.282912	0.10922	chr1	21078816	21079818	1003	*	Promoter (<=1kb)	1	20996299	21079229	82931	2	170829	ENSMUST00000037998.5	0	ENSMUSG00000041779	Tram2	translocating chain-associating membrane protein 2
1169	merged_macsnarrowPeak_1220	0.0665574	0.764634	-0.339792	0.0453002	-0.429895	0.000781883	chr1	75124461	75125360	900	*	Exon (ENSMUST00000188033.1/ENSMUST00000188033.1, exon 1 of 1)	1	75131713	75133546	1834	2	22626	ENSMUST00000188080.1	8186	ENSMUSG00000026205	Slc23a3	solute carrier family 23 (nucleobase transporters), member 3
1170	merged_macsnarrowPeak_12205	1.1728	0.0133611	-0.557451	0.431158	1.3647	0.000533259	chr12	77788299	77788727	429	*	Distal Intergenic	12	77410141	77475989	65849	1	53618	ENSMUST00000218851.1	378158	ENSMUSG00000021065	Fut8	fucosyltransferase 8
1171	merged_macsnarrowPeak_12209	0.0128919	0.964747	-0.0341853	0.928998	-0.217814	0.208943	chr12	78225783	78227458	1676	*	Promoter (<=1kb)	12	78226379	78684772	458394	1	268566	ENSMUST00000052472.5	0	ENSMUSG00000047454	Gphn	gephyrin
1172	merged_macsnarrowPeak_12211	-1.95877	0.00321211	-0.0595287	0.955684	0.989104	0.0127614	chr12	78685736	78686241	506	*	Distal Intergenic	12	78682647	78684093	1447	1	268566	ENSMUST00000219629.1	3089	ENSMUSG00000047454	Gphn	gephyrin
1173	merged_macsnarrowPeak_12212	0.282591	0.0926395	-0.0584741	0.861432	-0.187445	0.281997	chr12	78748434	78749590	1157	*	Promoter (<=1kb)	12	78748907	78840586	91680	1	56217	ENSMUST00000219197.1	0	ENSMUSG00000021112	Pals1	protein associated with LIN7 1, MAGUK family member
1174	merged_macsnarrowPeak_12215	-0.129027	0.489886	-0.272857	0.122216	-0.306251	0.0224227	chr12	78861073	78862346	1274	*	Promoter (<=1kb)	12	78861819	78887010	25192	1	13665	ENSMUST00000071230.7	0	ENSMUSG00000021116	Eif2s1	eukaryotic translation initiation factor 2, subunit 1 alpha
1175	merged_macsnarrowPeak_12219	0.356536	0.43769	0.177872	0.782121	-0.14621	0.764191	chr12	78918290	78918653	364	*	Distal Intergenic	12	78888691	78906964	18274	2	27260	ENSMUST00000021544.7	-11326	ENSMUSG00000021118	Plek2	pleckstrin 2
1176	merged_macsnarrowPeak_1222	0.10457	0.764267	0.206407	0.54086	-0.0390322	0.91707	chr1	75141468	75141913	446	*	Promoter (<=1kb)	1	75135768	75141691	5924	2	69171	ENSMUST00000190679.6	0	ENSMUSG00000033159	Cnppd1	cyclin Pas1/PHO80 domain containing 1
1177	merged_macsnarrowPeak_12220	0.0505417	0.925617	-0.00749226	0.992831	-0.0854847	0.846519	chr12	78919248	78919720	473	*	Distal Intergenic	12	78888691	78906964	18274	2	27260	ENSMUST00000021544.7	-12284	ENSMUSG00000021118	Plek2	pleckstrin 2
1178	merged_macsnarrowPeak_12221	0.30933	0.256771	0.117778	0.782489	0.23519	0.344538	chr12	78980288	78981411	1124	*	Promoter (<=1kb)	12	78961797	78980763	18967	2	268567	ENSMUST00000174072.7	0	ENSMUSG00000046157	Tmem229b	transmembrane protein 229B
1179	merged_macsnarrowPeak_12222	0.38285	0.13965	0.256795	0.41899	0.230267	0.350546	chr12	79006519	79007591	1073	*	Promoter (<=1kb)	12	78961800	79007277	45478	2	268567	ENSMUST00000056660.12	0	ENSMUSG00000046157	Tmem229b	transmembrane protein 229B
1180	merged_macsnarrowPeak_12224	0.471886	0.337744	0.323744	0.602084	0.200572	0.700337	chr12	79028817	79029746	930	*	Promoter (<=1kb)	12	79029163	79081655	52493	1	211945	ENSMUST00000039928.6	0	ENSMUSG00000060716	Plekhh1	pleckstrin homology domain containing, family H (with MyTH4 domain) member 1
1181	merged_macsnarrowPeak_12225	-0.375822	0.133233	-0.196707	0.528081	-0.228576	0.308148	chr12	79089147	79089857	711	*	Promoter (<=1kb)	12	79080664	79089651	8988	2	110417	ENSMUST00000072154.8	0	ENSMUSG00000021120	Pigh	phosphatidylinositol glycan anchor biosynthesis, class H
1182	merged_macsnarrowPeak_12226	0.304448	0.659151	0.205134	0.816095	0.441924	0.376041	chr12	79092646	79092925	280	*	Promoter (2-3kb)	12	79080664	79089651	8988	2	110417	ENSMUST00000072154.8	-2995	ENSMUSG00000021120	Pigh	phosphatidylinositol glycan anchor biosynthesis, class H
1183	merged_macsnarrowPeak_12228	-0.0517494	0.935996	0.144468	0.830072	-0.14589	0.762205	chr12	79130476	79131099	624	*	Promoter (<=1kb)	12	79130777	79156301	25525	1	11847	ENSMUST00000021550.6	0	ENSMUSG00000021125	Arg2	arginase type II
1184	merged_macsnarrowPeak_12229	-0.0724485	0.734545	-0.0228567	0.946583	-0.17514	0.258281	chr12	79172028	79173008	981	*	Promoter (<=1kb)	12	79156017	79172667	16651	2	53612	ENSMUST00000055262.12	0	ENSMUSG00000021124	Vti1b	vesicle transport through interaction with t-SNAREs 1B
1185	merged_macsnarrowPeak_1223	0.173453	0.450711	0.0460973	0.910687	-0.185754	0.366085	chr1	75142192	75143268	1077	*	Promoter (<=1kb)	1	75142778	75147909	5132	1	227298	ENSMUST00000188873.6	0	ENSMUSG00000049339	Retreg2	reticulophagy regulator family member 2
1186	merged_macsnarrowPeak_12230	-0.402218	0.0829671	0.0166672	0.973004	-0.2391	0.248241	chr12	79190921	79192022	1102	*	Promoter (<=1kb)	12	79175551	79190961	15411	2	17252	ENSMUST00000085254.6	0	ENSMUSG00000066441	Rdh11	retinol dehydrogenase 11
1187	merged_macsnarrowPeak_12231	0.135482	0.815767	0.193587	0.759423	-0.00785865	0.990295	chr12	79208733	79209328	596	*	Promoter (<=1kb)	12	79208914	79222665	13752	1	77974	ENSMUST00000021548.11	0	ENSMUSG00000021123	Rdh12	retinol dehydrogenase 12
1188	merged_macsnarrowPeak_12232	-0.268247	0.220752	-0.148081	0.606032	-0.272969	0.129686	chr12	79296049	79296620	572	*	Promoter (<=1kb)	12	79232346	79296304	63959	2	211978	ENSMUST00000021547.7	0	ENSMUSG00000066440	Zfyve26	zinc finger, FYVE domain containing 26
1189	merged_macsnarrowPeak_12233	-0.510731	0.0540442	-0.362683	0.213679	-0.407435	0.0641576	chr12	79297145	79297580	436	*	Promoter (<=1kb)	12	79297282	79814690	517409	1	19363	ENSMUST00000171210.2	0	ENSMUSG00000059060	Rad51b	RAD51 paralog B
1190	merged_macsnarrowPeak_12236	-0.207185	0.750289	-0.262249	0.697176	-0.191574	0.716881	chr12	79358764	79359197	434	*	Intron (ENSMUST00000171210.2/19363, intron 7 of 10)	12	79327353	79701856	374504	1	19363	ENSMUST00000221257.1	31411	ENSMUSG00000059060	Rad51b	RAD51 paralog B
1191	merged_macsnarrowPeak_12237	-1.85666	0.0170439	-0.0798155	0.938821	2.8084	4.13289e-20	chr12	79381315	79381966	652	*	Intron (ENSMUST00000171210.2/19363, intron 7 of 10)	12	79327353	79701856	374504	1	19363	ENSMUST00000221257.1	53962	ENSMUSG00000059060	Rad51b	RAD51 paralog B
1192	merged_macsnarrowPeak_1224	-0.155525	0.433898	-0.205672	0.34579	-0.305833	0.0432643	chr1	75168320	75169291	972	*	Promoter (<=1kb)	1	75168646	75170752	2107	1	68818	ENSMUST00000162768.7	0	ENSMUSG00000026197	Zfand2b	zinc finger, AN1 type domain 2B
1193	merged_macsnarrowPeak_12240	-0.616526	0.255642	-0.174073	0.81782	0.911062	0.00656974	chr12	79441765	79442451	687	*	Intron (ENSMUST00000171210.2/19363, intron 7 of 10)	12	79327353	79701856	374504	1	19363	ENSMUST00000221257.1	114412	ENSMUSG00000059060	Rad51b	RAD51 paralog B
1194	merged_macsnarrowPeak_12247	-0.138664	0.779289	0.228891	0.625513	-0.038537	0.938509	chr12	79612634	79613473	840	*	Intron (ENSMUST00000171210.2/19363, intron 7 of 10)	12	79327353	79701856	374504	1	19363	ENSMUST00000221257.1	285281	ENSMUSG00000059060	Rad51b	RAD51 paralog B
1195	merged_macsnarrowPeak_1225	0.3173	0.282111	0.209089	0.583797	-0.0328231	0.937308	chr1	75179744	75180669	926	*	Promoter (<=1kb)	1	75171717	75180392	8676	2	74104	ENSMUST00000027396.14	0	ENSMUSG00000026198	Abcb6	ATP-binding cassette, sub-family B (MDR/TAP), member 6
1196	merged_macsnarrowPeak_12252	-2.08139	4.592e-06	-0.31959	0.547851	-0.252207	0.551212	chr12	79628479	79628915	437	*	Intron (ENSMUST00000171210.2/19363, intron 7 of 10)	12	79917019	79924733	7715	2	77290	ENSMUST00000218818.1	295818	ENSMUSG00000112765	9430078K24Rik	RIKEN cDNA 9430078K24 gene
1197	merged_macsnarrowPeak_12255	-0.598115	0.000220274	-0.129856	0.633371	0.0055372	0.985916	chr12	79646350	79647483	1134	*	Intron (ENSMUST00000171210.2/19363, intron 7 of 10)	12	79917019	79924733	7715	2	77290	ENSMUST00000218818.1	277250	ENSMUSG00000112765	9430078K24Rik	RIKEN cDNA 9430078K24 gene
1198	merged_macsnarrowPeak_12258	-1.50516	0.00960244	-0.109802	0.908665	0.241928	0.660589	chr12	79683905	79684549	645	*	Intron (ENSMUST00000171210.2/19363, intron 8 of 10)	12	79917019	79924733	7715	2	77290	ENSMUST00000218818.1	240184	ENSMUSG00000112765	9430078K24Rik	RIKEN cDNA 9430078K24 gene
1199	merged_macsnarrowPeak_1226	0.0303569	0.909348	-0.176185	0.4397	-0.202995	0.22136	chr1	75191573	75192437	865	*	Promoter (<=1kb)	1	75180860	75191926	11067	2	245860	ENSMUST00000189702.6	0	ENSMUSG00000033124	Atg9a	autophagy related 9A
1200	merged_macsnarrowPeak_12260	-1.11243	0.00140266	-0.411937	0.322157	0.310238	0.34939	chr12	79692055	79692747	693	*	Intron (ENSMUST00000171210.2/19363, intron 8 of 10)	12	79917019	79924733	7715	2	77290	ENSMUST00000218818.1	231986	ENSMUSG00000112765	9430078K24Rik	RIKEN cDNA 9430078K24 gene
1201	merged_macsnarrowPeak_12266	-1.19547	9.67021e-05	-0.264878	0.493684	-0.0128411	0.978598	chr12	79751599	79752153	555	*	Intron (ENSMUST00000171210.2/19363, intron 8 of 10)	12	79917019	79924733	7715	2	77290	ENSMUST00000218818.1	172580	ENSMUSG00000112765	9430078K24Rik	RIKEN cDNA 9430078K24 gene
1202	merged_macsnarrowPeak_12267	-2.27873	1.41808e-06	-0.393216	0.427636	-0.283188	0.485716	chr12	79762000	79762895	896	*	Intron (ENSMUST00000171210.2/19363, intron 8 of 10)	12	79917019	79924733	7715	2	77290	ENSMUST00000218818.1	161838	ENSMUSG00000112765	9430078K24Rik	RIKEN cDNA 9430078K24 gene
1203	merged_macsnarrowPeak_1227	-0.0281029	0.944755	0.240891	0.444791	-0.0983815	0.747106	chr1	75210390	75211175	786	*	Promoter (<=1kb)	1	75210838	75215606	4769	1	20872	ENSMUST00000027401.10	0	ENSMUSG00000026201	Stk16	serine/threonine kinase 16
1204	merged_macsnarrowPeak_1228	1.04319	0.0162805	0.376182	0.567068	0.619723	0.145037	chr1	75213227	75213456	230	*	Promoter (<=1kb)	1	75213061	75214031	971	1	20872	ENSMUST00000156012.1	166	ENSMUSG00000026201	Stk16	serine/threonine kinase 16
1205	merged_macsnarrowPeak_12287	-0.495077	0.212724	0.0810796	0.901628	0.0970718	0.826077	chr12	80014234	80014896	663	*	Distal Intergenic	12	79917845	79936264	18420	2	77290	ENSMUST00000219857.1	-77970	ENSMUSG00000112765	9430078K24Rik	RIKEN cDNA 9430078K24 gene
1206	merged_macsnarrowPeak_1229	0.141579	0.439294	0.060748	0.830964	-0.0224466	0.926017	chr1	75218134	75219760	1627	*	Promoter (<=1kb)	1	75214228	75219294	5067	2	22145	ENSMUST00000186213.6	0	ENSMUSG00000026202	Tuba4a	tubulin, alpha 4A
1207	merged_macsnarrowPeak_12292	-1.70667	0.000199168	-0.472111	0.339449	-0.304826	0.466173	chr12	80069082	80069477	396	*	Intron (ENSMUST00000218323.1/ENSMUST00000218323.1, intron 1 of 1)	12	80108756	80112994	4239	2	12192	ENSMUST00000219642.1	43517	ENSMUSG00000021127	Zfp36l1	zinc finger protein 36, C3H type-like 1
1208	merged_macsnarrowPeak_12295	0.300094	0.480832	0.00220193	0.998379	-0.130007	0.769529	chr12	80109045	80109243	199	*	3' UTR	12	80108756	80112994	4239	2	12192	ENSMUST00000219642.1	3751	ENSMUSG00000021127	Zfp36l1	zinc finger protein 36, C3H type-like 1
1209	merged_macsnarrowPeak_12296	0.249454	0.155126	-0.20593	0.336272	-0.197495	0.228433	chr12	80112743	80113425	683	*	Promoter (<=1kb)	12	80107754	80113013	5260	2	12192	ENSMUST00000021552.2	0	ENSMUSG00000021127	Zfp36l1	zinc finger protein 36, C3H type-like 1
1210	merged_macsnarrowPeak_12297	-0.125103	0.755524	0.351136	0.282369	0.139559	0.664311	chr12	80114183	80114603	421	*	Promoter (1-2kb)	12	80107754	80113013	5260	2	12192	ENSMUST00000021552.2	-1170	ENSMUSG00000021127	Zfp36l1	zinc finger protein 36, C3H type-like 1
1211	merged_macsnarrowPeak_12298	0.060083	0.853667	0.0590616	0.895177	-0.268855	0.210023	chr12	80115427	80116057	631	*	Promoter (2-3kb)	12	80107754	80113013	5260	2	12192	ENSMUST00000021552.2	-2414	ENSMUSG00000021127	Zfp36l1	zinc finger protein 36, C3H type-like 1
1212	merged_macsnarrowPeak_12299	0.193536	0.331774	0.19129	0.406815	-0.0700512	0.761048	chr12	80130539	80133379	2841	*	Promoter (<=1kb)	12	80120546	80132802	12257	2	69548	ENSMUST00000219349.1	0	NA	2310015A10Rik	RIKEN cDNA 2310015A10 gene
1213	merged_macsnarrowPeak_1230	-0.468435	0.474951	-0.443584	0.501848	0.280808	0.604921	chr1	75223074	75223198	125	*	Promoter (<=1kb)	1	75220095	75223654	3560	2	381272	ENSMUST00000179573.1	456	ENSMUSG00000096094	A630095N17Rik	RIKEN cDNA A630095N17 gene
1214	merged_macsnarrowPeak_12300	-0.459763	0.417766	0.136384	0.863337	-0.181568	0.730487	chr12	80141042	80141780	739	*	Distal Intergenic	12	80123992	80132844	8853	2	69548	ENSMUST00000180643.2	-8198	NA	2310015A10Rik	RIKEN cDNA 2310015A10 gene
1215	merged_macsnarrowPeak_12304	0.223275	0.671868	0.102284	0.894542	0.142859	0.775299	chr12	80168179	80168622	444	*	Promoter (1-2kb)	12	80168365	80170151	1787	2	109711	ENSMUST00000219382.1	1529	ENSMUSG00000015143	Actn1	actinin, alpha 1
1216	merged_macsnarrowPeak_12307	0.492238	0.385271	0.172716	0.844219	-0.0283766	0.97154	chr12	80198640	80199095	456	*	Exon (ENSMUST00000021554.15/109711, exon 4 of 21)	12	80183217	80184848	1632	2	109711	ENSMUST00000217984.1	-13792	ENSMUSG00000015143	Actn1	actinin, alpha 1
1217	merged_macsnarrowPeak_1231	-0.0502558	0.906362	-0.254262	0.466626	-0.384119	0.105073	chr1	75234706	75235007	302	*	Promoter (1-2kb)	1	75236406	75245688	9283	1	56812	ENSMUST00000188931.6	-1399	ENSMUSG00000026203	Dnajb2	DnaJ heat shock protein family (Hsp40) member B2
1218	merged_macsnarrowPeak_12312	-0.284032	0.690738	-0.422809	0.529019	-0.00633149	0.994124	chr12	80258540	80258665	126	*	Promoter (<=1kb)	12	80196949	80258784	61836	2	109711	ENSMUST00000220351.1	119	ENSMUSG00000015143	Actn1	actinin, alpha 1
1219	merged_macsnarrowPeak_12313	0.108422	0.674638	0.15225	0.589724	-0.00946402	0.977486	chr12	80259187	80260781	1595	*	Promoter (<=1kb)	12	80167547	80260371	92825	2	109711	ENSMUST00000021554.15	0	ENSMUSG00000015143	Actn1	actinin, alpha 1
1220	merged_macsnarrowPeak_12315	-1.47925	0.0099373	-0.100903	0.915827	0.0895123	0.894217	chr12	80271914	80272112	199	*	Distal Intergenic	12	80167547	80260371	92825	2	109711	ENSMUST00000021554.15	-11543	ENSMUSG00000015143	Actn1	actinin, alpha 1
1221	merged_macsnarrowPeak_12316	-0.412582	0.0954451	-0.125947	0.739368	0.146175	0.568445	chr12	80272897	80273663	767	*	Distal Intergenic	12	80167547	80260371	92825	2	109711	ENSMUST00000021554.15	-12526	ENSMUSG00000015143	Actn1	actinin, alpha 1
1222	merged_macsnarrowPeak_1232	-0.0843799	0.758438	-0.0139007	0.976257	-0.660038	1.07293e-05	chr1	75236096	75237104	1009	*	Promoter (<=1kb)	1	75236406	75245688	9283	1	56812	ENSMUST00000188931.6	0	ENSMUSG00000026203	Dnajb2	DnaJ heat shock protein family (Hsp40) member B2
1223	merged_macsnarrowPeak_12324	-0.197047	0.490461	-0.0849284	0.834964	-0.186247	0.427421	chr12	80462997	80463696	700	*	Promoter (<=1kb)	12	80463095	80498122	35028	1	97827	ENSMUST00000038185.9	0	ENSMUSG00000032705	Exd2	exonuclease 3'-5' domain containing 2
1224	merged_macsnarrowPeak_12325	-0.2421	0.20772	-0.132587	0.620231	-0.273709	0.0936525	chr12	80643361	80644528	1168	*	Promoter (<=1kb)	12	80634022	80644341	10320	2	13877	ENSMUST00000021559.13	0	ENSMUSG00000021131	Erh	ERH mRNA splicing and mitosis factor
1225	merged_macsnarrowPeak_12328	-0.328794	0.622408	0.204599	0.79672	-0.0448062	0.951015	chr12	80760432	80760833	402	*	Promoter (<=1kb)	12	80754043	80760687	6645	2	380768	ENSMUST00000073251.7	0	ENSMUSG00000062961	Ccdc177	coiled-coil domain containing 177
1226	merged_macsnarrowPeak_12332	0.037513	0.887142	-0.00538877	0.991478	-0.0915908	0.671694	chr12	80790306	80791399	1094	*	Promoter (<=1kb)	12	80790510	80877873	87364	1	217684	ENSMUST00000220238.1	0	ENSMUSG00000021133	Susd6	sushi domain containing 6
1227	merged_macsnarrowPeak_12333	-0.290156	0.438409	0.0754463	0.898593	0.0832166	0.837082	chr12	80792869	80793135	267	*	Promoter (2-3kb)	12	80790559	80880835	90277	1	217684	ENSMUST00000068519.6	2310	ENSMUSG00000021133	Susd6	sushi domain containing 6
1228	merged_macsnarrowPeak_12336	-0.394914	0.51811	0.115957	0.894994	0.179313	0.746503	chr12	80815238	80815776	539	*	Intron (ENSMUST00000220238.1/217684, intron 1 of 6)	12	80790559	80880835	90277	1	217684	ENSMUST00000068519.6	24679	ENSMUSG00000021133	Susd6	sushi domain containing 6
1229	merged_macsnarrowPeak_12337	0.488267	0.415091	-0.111411	0.915056	1.03838	0.0105838	chr12	80816462	80816793	332	*	Intron (ENSMUST00000220238.1/217684, intron 1 of 6)	12	80790559	80880835	90277	1	217684	ENSMUST00000068519.6	25903	ENSMUSG00000021133	Susd6	sushi domain containing 6
1230	merged_macsnarrowPeak_12338	-0.271902	0.668168	-0.370578	0.546726	0.288299	0.548056	chr12	80833464	80833978	515	*	Intron (ENSMUST00000220238.1/217684, intron 2 of 6)	12	80790559	80880835	90277	1	217684	ENSMUST00000068519.6	42905	ENSMUSG00000021133	Susd6	sushi domain containing 6
1231	merged_macsnarrowPeak_1234	0.189223	0.779071	0.17385	0.829011	0.0246043	0.973621	chr1	75248276	75248735	460	*	Exon (ENSMUST00000027404.11/19275, exon 20 of 23)	1	75241409	75244927	3519	1	56812	ENSMUST00000190445.1	6867	ENSMUSG00000026203	Dnajb2	DnaJ heat shock protein family (Hsp40) member B2
1232	merged_macsnarrowPeak_12340	-0.878535	0.0125584	0.0548703	0.934406	0.0147221	0.978162	chr12	80885531	80886126	596	*	Distal Intergenic	12	80923432	80924449	1018	2	67340	ENSMUST00000190431.1	38323	ENSMUSG00000101912	1700052I22Rik	RIKEN cDNA 1700052I22 gene
1233	merged_macsnarrowPeak_12343	-0.18948	0.629982	0.105285	0.833818	0.104898	0.769243	chr12	80938634	80939285	652	*	Distal Intergenic	12	80942673	80945396	2724	2	100504661	ENSMUST00000219062.1	6111	NA	Gm20337	predicted gene, 20337
1234	merged_macsnarrowPeak_12344	0.0316744	0.885692	-0.0839769	0.732232	-0.34579	0.00487654	chr12	80945164	80946493	1330	*	Promoter (<=1kb)	12	80942673	80945396	2724	2	100504661	ENSMUST00000219062.1	0	NA	Gm20337	predicted gene, 20337
1235	merged_macsnarrowPeak_12345	-0.392648	0.0758572	-0.0984331	0.783467	-0.174034	0.424085	chr12	81484688	81485226	539	*	Promoter (<=1kb)	12	81359026	81485110	126085	2	66272	ENSMUST00000110340.8	0	ENSMUSG00000091803	Cox16	cytochrome c oxidase assembly protein 16
1236	merged_macsnarrowPeak_12346	0.191336	0.63347	0.104268	0.84774	0.139013	0.695651	chr12	81532372	81533148	777	*	Promoter (<=1kb)	12	81358860	81532905	174046	2	105940408	ENSMUST00000164386.7	0	ENSMUSG00000021139	Gm20498	predicted gene 20498
1237	merged_macsnarrowPeak_12347	0.0262351	0.943921	-0.467537	0.052703	-0.415051	0.0367496	chr12	81594838	81595546	709	*	Promoter (<=1kb)	12	81573557	81595006	21450	2	69792	ENSMUST00000161211.7	0	ENSMUSG00000002679	Med6	mediator complex subunit 6
1238	merged_macsnarrowPeak_12349	0.369167	0.354842	0.214003	0.683736	-0.0261435	0.961522	chr12	81779977	81780480	504	*	Promoter (<=1kb)	12	81722039	81780874	58836	2	338372	ENSMUST00000222322.1	394	ENSMUSG00000042724	Map3k9	mitogen-activated protein kinase kinase kinase 9
1239	merged_macsnarrowPeak_1235	0.120813	0.780155	0.0755503	0.901976	-0.225878	0.494212	chr1	75251379	75252024	646	*	Exon (ENSMUST00000027404.11/19275, exon 19 of 23)	1	75256858	75257997	1140	2	19275	ENSMUST00000187216.1	5973	ENSMUSG00000026204	Ptprn	protein tyrosine phosphatase, receptor type, N
1240	merged_macsnarrowPeak_12350	0.129657	0.632272	-0.0585797	0.892544	-0.453098	0.0132689	chr12	81780774	81781710	937	*	Promoter (<=1kb)	12	81721010	81781175	60166	2	338372	ENSMUST00000035987.8	0	ENSMUSG00000042724	Map3k9	mitogen-activated protein kinase kinase kinase 9
1241	merged_macsnarrowPeak_12351	1.53343	4.52579e-05	0.193131	0.816399	-0.352492	0.491952	chr12	81788754	81789142	389	*	Distal Intergenic	12	81721010	81781175	60166	2	338372	ENSMUST00000035987.8	-7579	ENSMUSG00000042724	Map3k9	mitogen-activated protein kinase kinase kinase 9
1242	merged_macsnarrowPeak_12353	0.123561	0.85974	0.255209	0.714224	0.507161	0.219452	chr12	81807141	81807677	537	*	Distal Intergenic	12	81721010	81781175	60166	2	338372	ENSMUST00000035987.8	-25966	ENSMUSG00000042724	Map3k9	mitogen-activated protein kinase kinase kinase 9
1243	merged_macsnarrowPeak_12356	0.13965	0.557765	0.0917067	0.78374	-0.0898035	0.706488	chr12	81859702	81861137	1436	*	Promoter (<=1kb)	12	81860023	81997114	137092	1	54604	ENSMUST00000221721.1	0	ENSMUSG00000021140	Pcnx	pecanex homolog
1244	merged_macsnarrowPeak_12358	0.0237841	0.964775	0.122626	0.821256	0.415875	0.130314	chr12	81971207	81972073	867	*	Promoter (1-2kb)	12	81973187	81974567	1381	1	54604	ENSMUST00000222908.1	-1114	ENSMUSG00000021140	Pcnx	pecanex homolog
1245	merged_macsnarrowPeak_12363	-0.156529	0.549789	0.0475662	0.909436	0.166249	0.438563	chr12	82165703	82166601	899	*	Promoter (2-3kb)	12	82169320	82240674	71355	1	217692	ENSMUST00000220550.1	-2719	ENSMUSG00000042700	Sipa1l1	signal-induced proliferation-associated 1 like 1
1246	merged_macsnarrowPeak_12364	0.0247252	0.93385	0.0388708	0.920832	-0.0691356	0.779443	chr12	82169030	82170364	1335	*	Promoter (<=1kb)	12	82169320	82240674	71355	1	217692	ENSMUST00000220550.1	0	ENSMUSG00000042700	Sipa1l1	signal-induced proliferation-associated 1 like 1
1247	merged_macsnarrowPeak_12365	-0.418586	0.205704	0.00730112	0.991936	0.0253296	0.954785	chr12	82186957	82187614	658	*	Intron (ENSMUST00000220550.1/217692, intron 2 of 3)	12	82170026	82450274	280249	1	217692	ENSMUST00000222298.1	16931	ENSMUSG00000042700	Sipa1l1	signal-induced proliferation-associated 1 like 1
1248	merged_macsnarrowPeak_12366	-0.70979	0.0225728	-0.006782	0.992745	0.23291	0.430234	chr12	82189216	82190160	945	*	Intron (ENSMUST00000220550.1/217692, intron 2 of 3)	12	82170026	82450274	280249	1	217692	ENSMUST00000222298.1	19190	ENSMUSG00000042700	Sipa1l1	signal-induced proliferation-associated 1 like 1
1249	merged_macsnarrowPeak_12371	1.05053	0.00109845	-0.0682732	0.932072	-0.00690624	0.991454	chr12	82225767	82226272	506	*	Intron (ENSMUST00000220550.1/217692, intron 2 of 3)	12	82256585	82450271	193687	1	217692	ENSMUST00000222714.1	-30313	ENSMUSG00000042700	Sipa1l1	signal-induced proliferation-associated 1 like 1
1250	merged_macsnarrowPeak_12375	-0.185618	0.729662	-0.592744	0.163808	-0.192746	0.657811	chr12	82245205	82245739	535	*	Intron (ENSMUST00000166429.8/217692, intron 2 of 22)	12	82256585	82450271	193687	1	217692	ENSMUST00000222714.1	-10846	ENSMUSG00000042700	Sipa1l1	signal-induced proliferation-associated 1 like 1
1251	merged_macsnarrowPeak_12379	0.0451756	0.941605	-0.171812	0.789019	0.2243	0.591368	chr12	82284460	82285146	687	*	Intron (ENSMUST00000166429.8/217692, intron 2 of 22)	12	82311349	82451782	140434	1	217692	ENSMUST00000053969.6	-26203	ENSMUSG00000042700	Sipa1l1	signal-induced proliferation-associated 1 like 1
1252	merged_macsnarrowPeak_1238	0.194534	0.209183	-0.256431	0.162971	-0.293586	0.0335156	chr1	75317007	75318128	1122	*	Promoter (<=1kb)	1	75307896	75317637	9742	2	13437	ENSMUST00000066668.13	0	ENSMUSG00000026209	Dnpep	aspartyl aminopeptidase
1253	merged_macsnarrowPeak_12380	-0.0531069	0.944878	-0.187551	0.812883	0.367312	0.418805	chr12	82326525	82326757	233	*	Intron (ENSMUST00000166429.8/217692, intron 3 of 22)	12	82311349	82451782	140434	1	217692	ENSMUST00000053969.6	15176	ENSMUSG00000042700	Sipa1l1	signal-induced proliferation-associated 1 like 1
1254	merged_macsnarrowPeak_12383	-0.452985	0.0742749	-0.211248	0.507942	-0.0752047	0.807467	chr12	82349601	82350424	824	*	Intron (ENSMUST00000166429.8/217692, intron 4 of 22)	12	82342267	82398176	55910	1	217692	ENSMUST00000220766.1	7334	ENSMUSG00000042700	Sipa1l1	signal-induced proliferation-associated 1 like 1
1255	merged_macsnarrowPeak_12385	-0.500465	0.0297825	-0.0114347	0.983516	-0.0226465	0.94801	chr12	82469599	82470878	1280	*	Distal Intergenic	12	82420615	82425138	4524	1	217692	ENSMUST00000221169.1	48984	ENSMUSG00000042700	Sipa1l1	signal-induced proliferation-associated 1 like 1
1256	merged_macsnarrowPeak_12390	0.0713942	0.837655	-0.0772807	0.861432	-0.620804	0.000901883	chr12	83486825	83488058	1234	*	Promoter (<=1kb)	12	83213751	83487716	273966	2	70127	ENSMUST00000178756.7	0	ENSMUSG00000021221	Dpf3	double PHD fingers 3
1257	merged_macsnarrowPeak_12392	0.00851507	0.977896	0.0925837	0.757856	-0.0986404	0.638134	chr12	83520127	83520811	685	*	Promoter (<=1kb)	12	83520466	83541915	21450	1	73828	ENSMUST00000021645.8	0	ENSMUSG00000021222	Dcaf4	DDB1 and CUL4 associated factor 4
1258	merged_macsnarrowPeak_12393	-0.186197	0.38831	-0.169365	0.494364	-0.212363	0.225015	chr12	83596901	83597554	654	*	Promoter (<=1kb)	12	83546558	83597114	50557	2	217695	ENSMUST00000221919.1	0	ENSMUSG00000042628	Zfyve1	zinc finger, FYVE domain containing 1
1259	merged_macsnarrowPeak_12395	0.432223	0.00448025	-0.251279	0.224929	-0.384954	0.00798649	chr12	83631799	83632917	1119	*	Promoter (<=1kb)	12	83632252	83683123	50872	1	67039	ENSMUST00000048155.15	0	ENSMUSG00000010608	Rbm25	RNA binding motif protein 25
1260	merged_macsnarrowPeak_12396	0.0228992	0.935573	0.0741538	0.815295	-0.134038	0.48265	chr12	83687909	83688919	1011	*	Promoter (<=1kb)	12	83688152	83735095	46944	1	19164	ENSMUST00000041806.12	0	ENSMUSG00000019969	Psen1	presenilin 1
1261	merged_macsnarrowPeak_12400	-0.0518089	0.817897	-0.223856	0.247361	-0.207142	0.171385	chr12	83921498	83922369	872	*	Promoter (<=1kb)	12	83794034	83921934	127901	2	18222	ENSMUST00000117217.7	0	ENSMUSG00000021224	Numb	NUMB endocytic adaptor protein
1262	merged_macsnarrowPeak_12401	-0.107636	0.842969	-0.442812	0.322246	0.0162718	0.978455	chr12	83929231	83929879	649	*	Distal Intergenic	12	83794034	83921934	127901	2	18222	ENSMUST00000117217.7	-7297	ENSMUSG00000021224	Numb	NUMB endocytic adaptor protein
1263	merged_macsnarrowPeak_12403	-0.110167	0.679689	0.0932362	0.780113	-0.0404563	0.886844	chr12	83950286	83951684	1399	*	Promoter (<=1kb)	12	83950608	83952951	2344	1	71952	ENSMUST00000053744.8	0	ENSMUSG00000046791	Riox1	ribosomal oxygenase 1
1264	merged_macsnarrowPeak_12405	-0.201881	0.256547	-0.156263	0.479498	-0.233625	0.117533	chr12	83987520	83988479	960	*	Promoter (<=1kb)	12	83987861	83993873	6013	1	171210	ENSMUST00000021649.7	0	ENSMUSG00000021226	Acot2	acyl-CoA thioesterase 2
1265	merged_macsnarrowPeak_12410	-0.170544	0.691303	0.0242065	0.971435	0.00975779	0.984699	chr12	84100640	84101559	920	*	Promoter (<=1kb)	12	84100654	84111349	10696	1	217700	ENSMUST00000056822.3	0	ENSMUSG00000043487	Acot6	acyl-CoA thioesterase 6
1266	merged_macsnarrowPeak_12411	-0.140347	0.769796	0.214361	0.643317	-0.00740645	0.988808	chr12	84114101	84114645	545	*	Promoter (<=1kb)	12	84114366	84139838	25473	1	105000	ENSMUST00000143753.7	0	ENSMUSG00000042523	Dnal1	dynein, axonemal, light chain 1
1267	merged_macsnarrowPeak_12413	0.202741	0.67205	0.0444479	0.951839	-0.367979	0.282429	chr12	84147989	84148719	731	*	Promoter (<=1kb)	12	84146131	84148489	2359	2	70481	ENSMUST00000061425.2	0	ENSMUSG00000054383	Pnma1	paraneoplastic antigen MA1
1268	merged_macsnarrowPeak_12415	0.0902025	0.901117	0.211816	0.771306	0.227575	0.654139	chr12	84163140	84163619	480	*	Intron (ENSMUST00000046266.12/238317, intron 3 of 12)	12	84156528	84160138	3611	2	238317	ENSMUST00000130038.1	-3002	ENSMUSG00000042507	Mideas	mitotic deacetylase associated SANT domain protein
1269	merged_macsnarrowPeak_12416	0.56672	0.178685	-0.617482	0.193657	0.00484678	0.994594	chr12	84170653	84170911	259	*	Intron (ENSMUST00000046266.12/238317, intron 3 of 12)	12	84156528	84160138	3611	2	238317	ENSMUST00000130038.1	-10515	ENSMUSG00000042507	Mideas	mitotic deacetylase associated SANT domain protein
1270	merged_macsnarrowPeak_12417	0.0597674	0.846979	0.231779	0.397024	-0.0699778	0.804473	chr12	84175578	84176890	1313	*	Intron (ENSMUST00000046266.12/238317, intron 1 of 12)	12	84156528	84160138	3611	2	238317	ENSMUST00000130038.1	-15440	ENSMUSG00000042507	Mideas	mitotic deacetylase associated SANT domain protein
1271	merged_macsnarrowPeak_12418	0.176143	0.713336	0.432982	0.320141	-0.116304	0.804441	chr12	84177072	84177797	726	*	Intron (ENSMUST00000046266.12/238317, intron 1 of 12)	12	84149278	84194015	44738	2	238317	ENSMUST00000110294.1	16218	ENSMUSG00000042507	Mideas	mitotic deacetylase associated SANT domain protein
1272	merged_macsnarrowPeak_12419	0.118192	0.607219	0.121868	0.679713	-0.209883	0.257697	chr12	84192777	84194566	1790	*	Promoter (<=1kb)	12	84149278	84194015	44738	2	238317	ENSMUST00000110294.1	0	ENSMUSG00000042507	Mideas	mitotic deacetylase associated SANT domain protein
1273	merged_macsnarrowPeak_1242	-0.559585	0.30342	0.437049	0.413986	-0.0700895	0.912455	chr1	75435731	75436322	592	*	Promoter (<=1kb)	1	75435930	75443174	7245	1	69080	ENSMUST00000037796.13	0	ENSMUSG00000033021	Gmppa	GDP-mannose pyrophosphorylase A
1274	merged_macsnarrowPeak_12421	-0.230177	0.4429	-0.21643	0.503699	-0.228912	0.33742	chr12	84206466	84206983	518	*	Intron (ENSMUST00000046266.12/238317, intron 1 of 12)	12	84149176	84218881	69706	2	238317	ENSMUST00000046266.12	11898	ENSMUSG00000042507	Mideas	mitotic deacetylase associated SANT domain protein
1275	merged_macsnarrowPeak_12422	0.297495	0.652731	0.0827197	0.935139	0.43732	0.362214	chr12	84209165	84209351	187	*	Intron (ENSMUST00000046266.12/238317, intron 1 of 12)	12	84149176	84218881	69706	2	238317	ENSMUST00000046266.12	9530	ENSMUSG00000042507	Mideas	mitotic deacetylase associated SANT domain protein
1276	merged_macsnarrowPeak_12423	-0.0586605	0.868795	0.194369	0.535812	-0.183025	0.448205	chr12	84218464	84219145	682	*	Promoter (<=1kb)	12	84149176	84218881	69706	2	238317	ENSMUST00000046266.12	0	ENSMUSG00000042507	Mideas	mitotic deacetylase associated SANT domain protein
1277	merged_macsnarrowPeak_12424	-0.528586	0.0420167	0.0944873	0.832232	0.262809	0.272079	chr12	84220630	84221426	797	*	Promoter (1-2kb)	12	84152459	84218881	66423	2	238317	ENSMUST00000220974.1	-1749	ENSMUSG00000042507	Mideas	mitotic deacetylase associated SANT domain protein
1278	merged_macsnarrowPeak_12425	-0.984755	1.50906e-05	-0.45496	0.0635337	-0.645512	0.000333344	chr12	84222635	84223025	391	*	Distal Intergenic	12	84152459	84218881	66423	2	238317	ENSMUST00000220974.1	-3754	ENSMUSG00000042507	Mideas	mitotic deacetylase associated SANT domain protein
1279	merged_macsnarrowPeak_12426	-0.267907	0.131591	-0.0448449	0.894479	-0.0944985	0.631488	chr12	84242983	84243745	763	*	Distal Intergenic	12	84152459	84218881	66423	2	238317	ENSMUST00000220974.1	-24102	ENSMUSG00000042507	Mideas	mitotic deacetylase associated SANT domain protein
1280	merged_macsnarrowPeak_12427	-0.350773	0.259557	0.113023	0.803232	-0.193131	0.487205	chr12	84245619	84246134	516	*	Distal Intergenic	12	84152459	84218881	66423	2	238317	ENSMUST00000220974.1	-26738	ENSMUSG00000042507	Mideas	mitotic deacetylase associated SANT domain protein
1281	merged_macsnarrowPeak_12428	0.129598	0.856167	-0.401533	0.531107	-0.753144	0.071938	chr12	84249304	84249469	166	*	Distal Intergenic	12	84152459	84218881	66423	2	238317	ENSMUST00000220974.1	-30423	ENSMUSG00000042507	Mideas	mitotic deacetylase associated SANT domain protein
1282	merged_macsnarrowPeak_12429	0.214239	0.430078	-0.141676	0.692881	-0.222996	0.333181	chr12	84284855	84285735	881	*	Promoter (<=1kb)	12	84285232	84315832	30601	1	77219	ENSMUST00000123614.7	0	ENSMUSG00000072946	Ptgr2	prostaglandin reductase 2
1283	merged_macsnarrowPeak_12430	0.0430498	0.916014	-0.000738065	0.999294	-0.112582	0.714482	chr12	84316582	84317699	1118	*	Promoter (<=1kb)	12	84316852	84343723	26872	1	52708	ENSMUST00000045931.11	0	ENSMUSG00000042472	Zfp410	zinc finger protein 410
1284	merged_macsnarrowPeak_12432	-0.277103	0.129994	-0.233844	0.280817	-0.258961	0.109762	chr12	84361540	84362260	721	*	Promoter (<=1kb)	12	84345309	84361833	16525	2	217705	ENSMUST00000065536.8	0	ENSMUSG00000021234	Fam161b	family with sequence similarity 161, member B
1285	merged_macsnarrowPeak_12433	-0.73775	0.178243	-0.0551191	0.952703	0.216034	0.672501	chr12	84388675	84389293	619	*	Intron (ENSMUST00000021662.11/12499, intron 5 of 14)	12	84380358	84385410	5053	2	12499	ENSMUST00000135061.1	-3265	ENSMUSG00000021236	Entpd5	ectonucleoside triphosphate diphosphohydrolase 5
1286	merged_macsnarrowPeak_12434	0.0223978	0.938881	0.130219	0.628641	-0.216842	0.212674	chr12	84407854	84409336	1483	*	Promoter (<=1kb)	12	84373875	84409029	35155	2	12499	ENSMUST00000110272.8	0	ENSMUSG00000021236	Entpd5	ectonucleoside triphosphate diphosphohydrolase 5
1287	merged_macsnarrowPeak_12435	-0.307778	0.357637	-0.023819	0.970247	-0.16167	0.614944	chr12	84417043	84417677	635	*	Promoter (<=1kb)	12	84417196	84418578	1383	1	66381	ENSMUST00000183146.1	0	ENSMUSG00000098134	Rnf113a2	ring finger protein 113A2
1288	merged_macsnarrowPeak_12436	0.19301	0.179312	-0.225611	0.172252	-0.189904	0.155116	chr12	84450566	84451707	1142	*	Promoter (<=1kb)	12	84430717	84451003	20287	2	104776	ENSMUST00000085192.6	0	ENSMUSG00000021238	Aldh6a1	aldehyde dehydrogenase family 6, subfamily A1
1289	merged_macsnarrowPeak_12440	-1.24179	0.000919515	-0.131478	0.833759	-0.327925	0.348601	chr12	84525113	84525949	837	*	Intron (ENSMUST00000137170.2/217708, intron 5 of 5)	12	84569762	84595457	25696	1	12677	ENSMUST00000021665.11	-43813	ENSMUSG00000021239	Vsx2	visual system homeobox 2
1290	merged_macsnarrowPeak_12443	0.52331	0.283235	0.196663	0.793401	-0.626304	0.124861	chr12	84589839	84590160	322	*	Intron (ENSMUST00000021665.11/12677, intron 3 of 4)	12	84603094	84604052	959	2	19300	ENSMUST00000221948.1	13892	ENSMUSG00000021240	Abcd4	ATP-binding cassette, sub-family D (ALD), member 4
1291	merged_macsnarrowPeak_12444	-0.301713	0.181347	-0.439515	0.0421201	-0.329801	0.0744061	chr12	84617124	84617730	607	*	Promoter (<=1kb)	12	84602533	84617370	14838	2	19300	ENSMUST00000222581.1	0	ENSMUSG00000021240	Abcd4	ATP-binding cassette, sub-family D (ALD), member 4
1292	merged_macsnarrowPeak_1245	0.54013	0.202017	0.413156	0.413001	-0.282079	0.516794	chr1	75477304	75477646	343	*	Promoter (1-2kb)	1	75474576	75478746	4171	2	74241	ENSMUST00000143496.7	1100	ENSMUSG00000032997	Chpf	chondroitin polymerizing factor
1293	merged_macsnarrowPeak_12451	-0.511532	0.0216174	-0.343487	0.17371	-0.334785	0.0890111	chr12	84762513	84763145	633	*	Promoter (<=1kb)	12	84756492	84762540	6049	2	67963	ENSMUST00000223200.1	0	ENSMUSG00000021242	Npc2	NPC intracellular cholesterol transporter 2
1294	merged_macsnarrowPeak_12452	0.244024	0.109253	-0.187325	0.354956	-0.289062	0.0375775	chr12	84772709	84773450	742	*	Promoter (<=1kb)	12	84754562	84773152	18591	2	67963	ENSMUST00000021668.9	0	ENSMUSG00000021242	Npc2	NPC intracellular cholesterol transporter 2
1295	merged_macsnarrowPeak_12453	0.445279	0.438042	0.321967	0.645384	0.258394	0.633006	chr12	84784467	84784907	441	*	Exon (ENSMUST00000002073.12/16997, exon 35 of 36)	12	84785206	84791843	6638	2	16997	ENSMUST00000166383.1	6936	ENSMUSG00000002020	Ltbp2	latent transforming growth factor beta binding protein 2
1296	merged_macsnarrowPeak_12454	0.0290598	0.968857	0.0237882	0.98115	-0.200967	0.690449	chr12	84876689	84877062	374	*	Promoter (<=1kb)	12	84783212	84876532	93321	2	16997	ENSMUST00000002073.12	-157	ENSMUSG00000002020	Ltbp2	latent transforming growth factor beta binding protein 2
1297	merged_macsnarrowPeak_12458	0.15831	0.739202	-0.131793	0.829427	-0.434775	0.172549	chr12	84970423	84971123	701	*	Promoter (<=1kb)	12	84918148	84970824	52677	2	68497	ENSMUST00000163231.7	0	ENSMUSG00000042350	Arel1	apoptosis resistant E3 ubiquitin protein ligase 1
1298	merged_macsnarrowPeak_12459	-0.102713	0.666259	-0.308477	0.126877	-0.241671	0.146497	chr12	84996026	84996856	831	*	Promoter (<=1kb)	12	84996321	85070492	74172	1	56531	ENSMUST00000168977.7	0	ENSMUSG00000021244	Ylpm1	YLP motif containing 1
1299	merged_macsnarrowPeak_1246	-0.0781517	0.742383	-0.125542	0.638719	-0.274496	0.0863539	chr1	75478696	75479799	1104	*	Promoter (<=1kb)	1	75479532	75485693	6162	1	319998	ENSMUST00000113575.8	0	ENSMUSG00000051703	Tmem198	transmembrane protein 198
1300	merged_macsnarrowPeak_12464	0.0414339	0.915253	-0.0482534	0.925886	-0.123309	0.681603	chr12	85110489	85111682	1194	*	Promoter (<=1kb)	12	85110833	85134088	23256	1	78920	ENSMUST00000053811.9	0	ENSMUSG00000004789	Dlst	dihydrolipoamide S-succinyltransferase (E2 component of 2-oxo-glutarate complex)
1301	merged_macsnarrowPeak_12465	0.612898	0.0354524	-0.01953	0.977883	0.450714	0.0938626	chr12	85122908	85123777	870	*	Promoter (2-3kb)	12	85125861	85134090	8230	1	78920	ENSMUST00000223413.1	-2084	ENSMUSG00000004789	Dlst	dihydrolipoamide S-succinyltransferase (E2 component of 2-oxo-glutarate complex)
1302	merged_macsnarrowPeak_12468	0.159771	0.720082	0.378984	0.311598	0.622251	0.0129943	chr12	85150948	85151644	697	*	Promoter (<=1kb)	12	85135249	85151264	16016	2	238323	ENSMUST00000221972.1	0	ENSMUSG00000019235	Rps6kl1	ribosomal protein S6 kinase-like 1
1303	merged_macsnarrowPeak_12469	-0.564716	0.294921	0.0449904	0.96321	0.0756038	0.907669	chr12	85169341	85169805	465	*	Promoter (<=1kb)	12	85167265	85169895	2631	2	18654	ENSMUST00000222850.1	90	ENSMUSG00000004791	Pgf	placental growth factor
1304	merged_macsnarrowPeak_1247	-0.064333	0.904672	-0.023532	0.974801	-0.458296	0.120503	chr1	75487431	75488086	656	*	Promoter (<=1kb)	1	75486851	75487802	952	2	98733	ENSMUST00000154636.1	0	ENSMUSG00000026211	Obsl1	obscurin-like 1
1305	merged_macsnarrowPeak_12470	-0.368529	0.426817	0.29055	0.540351	0.404261	0.212376	chr12	85176977	85177773	797	*	Promoter (<=1kb)	12	85166639	85177296	10658	2	18654	ENSMUST00000004913.6	0	ENSMUSG00000004791	Pgf	placental growth factor
1306	merged_macsnarrowPeak_12473	-0.127464	0.588066	0.0307756	0.937319	-0.0862128	0.700822	chr12	85219132	85220160	1029	*	Promoter (<=1kb)	12	85219481	85226628	7148	1	217715	ENSMUST00000004910.11	0	ENSMUSG00000004788	Eif2b2	eukaryotic translation initiation factor 2B, subunit 2 beta
1307	merged_macsnarrowPeak_12476	0.143185	0.829145	-0.304551	0.638209	0.48933	0.225609	chr12	85257144	85257669	526	*	Intron (ENSMUST00000223230.1/217716, intron 4 of 9)	12	85234520	85266284	31765	2	217716	ENSMUST00000223230.1	8615	ENSMUSG00000021245	Mlh3	mutL homolog 3
1308	merged_macsnarrowPeak_12477	-0.112826	0.809207	0.141489	0.789019	-0.114748	0.773429	chr12	85270245	85270854	610	*	Promoter (<=1kb)	12	85234520	85270599	36080	2	217716	ENSMUST00000019378.7	0	ENSMUSG00000021245	Mlh3	mutL homolog 3
1309	merged_macsnarrowPeak_12478	-0.465475	0.0112413	-0.112949	0.702106	-0.284016	0.0928097	chr12	85279953	85280740	788	*	Promoter (<=1kb)	12	85272398	85280435	8038	2	66204	ENSMUST00000008966.12	0	ENSMUSG00000008822	Acyp1	acylphosphatase 1, erythrocyte (common) type
1310	merged_macsnarrowPeak_1248	-0.243377	0.30576	-0.192116	0.492776	-0.237254	0.231856	chr1	75521242	75522155	914	*	Promoter (<=1kb)	1	75521529	75537335	15807	1	71728	ENSMUST00000027414.15	0	ENSMUSG00000026213	Stk11ip	serine/threonine kinase 11 interacting protein
1311	merged_macsnarrowPeak_12480	-0.164044	0.809207	0.179434	0.812883	-0.819396	0.0307571	chr12	85288195	85288980	786	*	Promoter (<=1kb)	12	85272547	85288438	15892	2	66204	ENSMUST00000121930.1	0	ENSMUSG00000008822	Acyp1	acylphosphatase 1, erythrocyte (common) type
1312	merged_macsnarrowPeak_12482	0.581237	0.226693	0.394534	0.506461	0.221888	0.671153	chr12	85305449	85305938	490	*	Exon (ENSMUST00000040992.7/217718, exon 20 of 22)	12	85288591	85299358	10768	1	72350	ENSMUST00000059341.4	16858	ENSMUSG00000045064	Zc2hc1c	zinc finger, C2HC-type containing 1C
1313	merged_macsnarrowPeak_12484	0.196348	0.495771	0.0683674	0.880516	-0.108772	0.703445	chr12	85338914	85339652	739	*	Promoter (<=1kb)	12	85299514	85339362	39849	2	217718	ENSMUST00000040992.7	0	ENSMUSG00000034290	Nek9	NIMA (never in mitosis gene a)-related expressed kinase 9
1314	merged_macsnarrowPeak_12489	-0.254315	0.18195	-0.0903541	0.759584	-0.515922	0.000136199	chr12	85373896	85375219	1324	*	Promoter (<=1kb)	12	85342788	85374847	32060	2	68581	ENSMUST00000040766.8	0	ENSMUSG00000021248	Tmed10	transmembrane p24 trafficking protein 10
1315	merged_macsnarrowPeak_12490	-2.69527	2.04676e-05	0.121522	0.882914	-0.492181	0.231538	chr12	85382807	85383616	810	*	Distal Intergenic	12	85342788	85374847	32060	2	68581	ENSMUST00000040766.8	-7960	ENSMUSG00000021248	Tmed10	transmembrane p24 trafficking protein 10
1316	merged_macsnarrowPeak_12492	-0.269612	0.666837	0.242764	0.718858	0.314376	0.483444	chr12	85416181	85416856	676	*	Distal Intergenic	12	85342788	85374847	32060	2	68581	ENSMUST00000040766.8	-41334	ENSMUSG00000021248	Tmed10	transmembrane p24 trafficking protein 10
1317	merged_macsnarrowPeak_12493	0.00728754	0.992889	-0.108681	0.905766	0.0933762	0.885398	chr12	85417825	85418237	413	*	Distal Intergenic	12	85342788	85374847	32060	2	68581	ENSMUST00000040766.8	-42978	ENSMUSG00000021248	Tmed10	transmembrane p24 trafficking protein 10
1318	merged_macsnarrowPeak_12495	0.184915	0.756434	-0.00369849	0.997659	0.286208	0.506193	chr12	85430069	85430748	680	*	Intron (ENSMUST00000221505.1/ENSMUST00000221505.1, intron 2 of 2)	12	85473890	85477273	3384	1	14281	ENSMUST00000021674.6	-43142	ENSMUSG00000021250	Fos	FBJ osteosarcoma oncogene
1319	merged_macsnarrowPeak_12497	-0.257031	0.370288	0.137337	0.714998	-0.385828	0.0673663	chr12	85444523	85445283	761	*	Distal Intergenic	12	85473890	85477273	3384	1	14281	ENSMUST00000021674.6	-28607	ENSMUSG00000021250	Fos	FBJ osteosarcoma oncogene
1320	merged_macsnarrowPeak_12498	-0.203174	0.386744	-0.0947016	0.774916	-0.0881615	0.712759	chr12	85446876	85447639	764	*	Distal Intergenic	12	85473890	85477273	3384	1	14281	ENSMUST00000021674.6	-26251	ENSMUSG00000021250	Fos	FBJ osteosarcoma oncogene
1321	merged_macsnarrowPeak_12499	-0.0155432	0.949825	0.0691912	0.8058	-0.315394	0.019004	chr12	85454958	85455821	864	*	Distal Intergenic	12	85473890	85477273	3384	1	14281	ENSMUST00000021674.6	-18069	ENSMUSG00000021250	Fos	FBJ osteosarcoma oncogene
1322	merged_macsnarrowPeak_125	0.0132586	0.987741	0.293996	0.688721	0.243099	0.665919	chr1	21166142	21166707	566	*	Distal Intergenic	1	21218575	21230167	11593	1	75712	ENSMUST00000027065.11	-51868	ENSMUSG00000025933	Tmem14a	transmembrane protein 14A
1323	merged_macsnarrowPeak_1250	-0.408622	0.388482	0.413618	0.344186	0.738006	0.010138	chr1	78422494	78422977	484	*	Intron (ENSMUST00000170217.7/23874, intron 17 of 17)	1	78471186	78488795	17610	2	23874	ENSMUST00000189931.6	65818	ENSMUSG00000026245	Farsb	phenylalanyl-tRNA synthetase, beta subunit
1324	merged_macsnarrowPeak_12500	0.196089	0.634133	0.671718	0.0294354	-0.60993	0.0220871	chr12	85472131	85472436	306	*	Promoter (1-2kb)	12	85473890	85477273	3384	1	14281	ENSMUST00000021674.6	-1454	ENSMUSG00000021250	Fos	FBJ osteosarcoma oncogene
1325	merged_macsnarrowPeak_12501	-0.03626	0.887266	0.104175	0.705908	-0.408894	0.00405147	chr12	85473435	85475129	1695	*	Promoter (<=1kb)	12	85473890	85477273	3384	1	14281	ENSMUST00000021674.6	0	ENSMUSG00000021250	Fos	FBJ osteosarcoma oncogene
1326	merged_macsnarrowPeak_12502	0.135911	0.587389	0.244918	0.335308	-0.437497	0.0101748	chr12	85485659	85486416	758	*	Distal Intergenic	12	85474911	85476063	1153	1	14281	ENSMUST00000134311.1	10748	ENSMUSG00000021250	Fos	FBJ osteosarcoma oncogene
1327	merged_macsnarrowPeak_12504	-0.0270467	0.970078	0.437023	0.382388	-0.129366	0.806414	chr12	85487705	85487977	273	*	Distal Intergenic	12	85474911	85476063	1153	1	14281	ENSMUST00000134311.1	12794	ENSMUSG00000021250	Fos	FBJ osteosarcoma oncogene
1328	merged_macsnarrowPeak_12508	-0.254441	0.673515	0.281095	0.644977	1.01757	0.0011708	chr12	85545678	85546284	607	*	Distal Intergenic	12	85599027	85639878	40852	1	81703	ENSMUST00000177587.8	-52743	ENSMUSG00000034271	Jdp2	Jun dimerization protein 2
1329	merged_macsnarrowPeak_12511	-2.43855	6.07529e-07	-0.731072	0.0948872	-0.851473	0.010469	chr12	85593035	85593403	369	*	Distal Intergenic	12	85599027	85639878	40852	1	81703	ENSMUST00000177587.8	-5624	ENSMUSG00000034271	Jdp2	Jun dimerization protein 2
1330	merged_macsnarrowPeak_12512	0.420624	0.135119	0.0980687	0.850953	-0.234169	0.424801	chr12	85598620	85600063	1444	*	Promoter (<=1kb)	12	85599027	85639878	40852	1	81703	ENSMUST00000177587.8	0	ENSMUSG00000034271	Jdp2	Jun dimerization protein 2
1331	merged_macsnarrowPeak_12513	-0.616345	0.0877835	-0.248791	0.589811	-0.154145	0.688975	chr12	85624268	85625097	830	*	Intron (ENSMUST00000177587.8/81703, intron 2 of 3)	12	85602222	85608292	6071	1	81703	ENSMUST00000222689.1	22046	ENSMUSG00000034271	Jdp2	Jun dimerization protein 2
1332	merged_macsnarrowPeak_12516	-0.927252	0.0175559	0.485384	0.209747	0.0583374	0.907665	chr12	85638030	85639225	1196	*	3' UTR	12	85602222	85608292	6071	1	81703	ENSMUST00000222689.1	35808	ENSMUSG00000034271	Jdp2	Jun dimerization protein 2
1333	merged_macsnarrowPeak_12519	0.32151	0.51295	-0.335604	0.545581	0.175785	0.71663	chr12	85660788	85661359	572	*	Distal Intergenic	12	85686669	85709087	22419	1	53314	ENSMUST00000040536.5	-25310	ENSMUSG00000034266	Batf	basic leucine zipper transcription factor, ATF-like
1334	merged_macsnarrowPeak_1252	0.375735	0.0618114	-0.215974	0.42099	-0.183633	0.384858	chr1	78488546	78489585	1040	*	Promoter (<=1kb)	1	78417975	78488859	70885	2	23874	ENSMUST00000170217.7	0	ENSMUSG00000026245	Farsb	phenylalanyl-tRNA synthetase, beta subunit
1335	merged_macsnarrowPeak_12522	-0.275911	0.297336	-0.0813464	0.844513	0.131023	0.610101	chr12	85686187	85687300	1114	*	Promoter (<=1kb)	12	85686669	85709087	22419	1	53314	ENSMUST00000040536.5	0	ENSMUSG00000034266	Batf	basic leucine zipper transcription factor, ATF-like
1336	merged_macsnarrowPeak_12523	-0.464023	0.464086	-0.357009	0.600975	-0.023812	0.975488	chr12	85687968	85688094	127	*	Promoter (1-2kb)	12	85686669	85709087	22419	1	53314	ENSMUST00000040536.5	1299	ENSMUSG00000034266	Batf	basic leucine zipper transcription factor, ATF-like
1337	merged_macsnarrowPeak_12524	0.154996	0.576353	0.299345	0.247361	0.0550374	0.857268	chr12	85704982	85706165	1184	*	Intron (ENSMUST00000040536.5/53314, intron 2 of 2)	12	85686669	85709087	22419	1	53314	ENSMUST00000040536.5	18313	ENSMUSG00000034266	Batf	basic leucine zipper transcription factor, ATF-like
1338	merged_macsnarrowPeak_12527	-0.442152	0.412459	0.10195	0.901544	0.0283072	0.965779	chr12	85745845	85746689	845	*	Promoter (<=1kb)	12	85746539	85813585	67047	1	217721	ENSMUST00000040461.3	0	ENSMUSG00000034258	Flvcr2	feline leukemia virus subgroup C cellular receptor 2
1339	merged_macsnarrowPeak_12529	-0.274133	0.0806415	-0.142183	0.52308	-0.122369	0.47998	chr12	85824435	85825297	863	*	Promoter (<=1kb)	12	85824659	85857405	32747	1	320244	ENSMUST00000177188.7	0	ENSMUSG00000012609	Ttll5	tubulin tyrosine ligase-like family, member 5
1340	merged_macsnarrowPeak_12534	1.11372	0.00602374	0.366871	0.557073	1.43019	6.88966e-06	chr12	85963700	85964163	464	*	Promoter (1-2kb)	12	85962001	86053522	91522	1	320244	ENSMUST00000220906.1	1699	ENSMUSG00000012609	Ttll5	tubulin tyrosine ligase-like family, member 5
1341	merged_macsnarrowPeak_12535	0.141923	0.637383	-0.351876	0.174589	0.258579	0.223177	chr12	85969562	85970238	677	*	Intron (ENSMUST00000040179.13/320244, intron 29 of 33)	12	85962001	86053522	91522	1	320244	ENSMUST00000220906.1	7561	ENSMUSG00000012609	Ttll5	tubulin tyrosine ligase-like family, member 5
1342	merged_macsnarrowPeak_12536	-0.311739	0.440073	-0.191348	0.708603	0.405784	0.172523	chr12	85973491	85974011	521	*	Intron (ENSMUST00000040179.13/320244, intron 29 of 33)	12	85962001	86053522	91522	1	320244	ENSMUST00000220906.1	11490	ENSMUSG00000012609	Ttll5	tubulin tyrosine ligase-like family, member 5
1343	merged_macsnarrowPeak_12539	-1.14686	0.00043638	0.126255	0.807717	0.748239	0.000890167	chr12	86046103	86046566	464	*	Intron (ENSMUST00000040179.13/320244, intron 33 of 33)	12	86056745	86079041	22297	2	21809	ENSMUST00000003687.7	32475	ENSMUSG00000021253	Tgfb3	transforming growth factor, beta 3
1344	merged_macsnarrowPeak_1254	0.665603	0.129588	0.0732776	0.935139	0.221461	0.657645	chr1	78536876	78537027	152	*	Promoter (<=1kb)	1	78537628	78538173	546	1	68393	ENSMUST00000125458.1	-601	ENSMUSG00000012187	Mogat1	monoacylglycerol O-acyltransferase 1
1345	merged_macsnarrowPeak_12540	-0.789963	0.0631673	0.153869	0.809397	0.709214	0.0165584	chr12	86047409	86047871	463	*	Intron (ENSMUST00000040179.13/320244, intron 33 of 33)	12	86056745	86079041	22297	2	21809	ENSMUST00000003687.7	31170	ENSMUSG00000021253	Tgfb3	transforming growth factor, beta 3
1346	merged_macsnarrowPeak_12541	0.111809	0.762194	0.0833363	0.861091	-0.0181439	0.964303	chr12	86078880	86079802	923	*	Promoter (<=1kb)	12	86056745	86079041	22297	2	21809	ENSMUST00000003687.7	0	ENSMUSG00000021253	Tgfb3	transforming growth factor, beta 3
1347	merged_macsnarrowPeak_12543	-0.17421	0.423988	-0.0298672	0.939146	-0.197	0.278502	chr12	86241555	86242478	924	*	Promoter (<=1kb)	12	86241858	86291784	49927	1	70373	ENSMUST00000221368.1	0	ENSMUSG00000021254	Gpatch2l	G patch domain containing 2 like
1348	merged_macsnarrowPeak_12548	0.0922948	0.705964	-0.0624171	0.858441	-0.261738	0.124108	chr12	86725755	86726658	904	*	Promoter (<=1kb)	12	86700502	86726460	25959	2	68737	ENSMUST00000021682.8	0	ENSMUSG00000021257	Angel1	angel homolog 1
1349	merged_macsnarrowPeak_1255	-0.352679	0.0417102	-0.129984	0.613731	-0.0530566	0.821938	chr1	78537382	78538014	633	*	Promoter (<=1kb)	1	78537628	78538173	546	1	68393	ENSMUST00000125458.1	0	ENSMUSG00000012187	Mogat1	monoacylglycerol O-acyltransferase 1
1350	merged_macsnarrowPeak_12550	-0.507663	0.321411	0.141704	0.845201	0.0762478	0.895073	chr12	86772002	86772396	395	*	Distal Intergenic	12	86741007	86754394	13388	1	627607	ENSMUST00000223197.1	30995	ENSMUSG00000059114	Lrrc74a	leucine rich repeat containing 74A
1351	merged_macsnarrowPeak_12552	1.26128	1.07074e-06	0.134357	0.81782	-0.469878	0.122427	chr12	86795546	86796505	960	*	Distal Intergenic	12	86741007	86754394	13388	1	627607	ENSMUST00000223197.1	54539	ENSMUSG00000059114	Lrrc74a	leucine rich repeat containing 74A
1352	merged_macsnarrowPeak_12554	-0.682485	0.0720657	0.368864	0.393905	-0.412603	0.204625	chr12	86801560	86802548	989	*	Distal Intergenic	12	86741007	86754394	13388	1	627607	ENSMUST00000223197.1	60553	ENSMUSG00000059114	Lrrc74a	leucine rich repeat containing 74A
1353	merged_macsnarrowPeak_12555	-0.340302	0.12933	0.057921	0.886407	-0.482222	0.00434921	chr12	86807222	86808021	800	*	Distal Intergenic	12	86741007	86754394	13388	1	627607	ENSMUST00000223197.1	66215	ENSMUSG00000059114	Lrrc74a	leucine rich repeat containing 74A
1354	merged_macsnarrowPeak_12556	0.044979	0.879895	0.129651	0.681768	0.038478	0.897963	chr12	86810679	86811356	678	*	Distal Intergenic	12	86741007	86754394	13388	1	627607	ENSMUST00000223197.1	69672	ENSMUSG00000059114	Lrrc74a	leucine rich repeat containing 74A
1355	merged_macsnarrowPeak_12557	0.469275	0.261898	0.0496479	0.950227	-0.512779	0.146952	chr12	86818927	86819483	557	*	Distal Intergenic	12	86880701	86884798	4098	2	238330	ENSMUST00000038422.7	65315	ENSMUSG00000034168	Irf2bpl	interferon regulatory factor 2 binding protein-like
1356	merged_macsnarrowPeak_12558	-0.145649	0.623556	-0.0299816	0.949301	-0.338415	0.0898154	chr12	86823819	86824492	674	*	Distal Intergenic	12	86880701	86884798	4098	2	238330	ENSMUST00000038422.7	60306	ENSMUSG00000034168	Irf2bpl	interferon regulatory factor 2 binding protein-like
1357	merged_macsnarrowPeak_12559	0.554518	0.0576644	0.677742	0.0188937	-0.0669546	0.874277	chr12	86824765	86825511	747	*	Distal Intergenic	12	86880701	86884798	4098	2	238330	ENSMUST00000038422.7	59287	ENSMUSG00000034168	Irf2bpl	interferon regulatory factor 2 binding protein-like
1358	merged_macsnarrowPeak_1256	-0.733942	0.0486239	-0.107031	0.86269	0.396623	0.193022	chr1	78538427	78538719	293	*	Promoter (<=1kb)	1	78537628	78538173	546	1	68393	ENSMUST00000125458.1	799	ENSMUSG00000012187	Mogat1	monoacylglycerol O-acyltransferase 1
1359	merged_macsnarrowPeak_12560	0.373698	0.292562	0.767331	0.00864962	0.21121	0.528683	chr12	86832272	86832905	634	*	Distal Intergenic	12	86880701	86884798	4098	2	238330	ENSMUST00000038422.7	51893	ENSMUSG00000034168	Irf2bpl	interferon regulatory factor 2 binding protein-like
1360	merged_macsnarrowPeak_12561	0.593187	0.00151048	0.254197	0.350085	0.0599745	0.841249	chr12	86833733	86834772	1040	*	Distal Intergenic	12	86880701	86884798	4098	2	238330	ENSMUST00000038422.7	50026	ENSMUSG00000034168	Irf2bpl	interferon regulatory factor 2 binding protein-like
1361	merged_macsnarrowPeak_12562	-0.126499	0.647855	-0.0672188	0.86387	-0.557695	0.000624648	chr12	86836482	86837022	541	*	Distal Intergenic	12	86880701	86884798	4098	2	238330	ENSMUST00000038422.7	47776	ENSMUSG00000034168	Irf2bpl	interferon regulatory factor 2 binding protein-like
1362	merged_macsnarrowPeak_12563	0.172034	0.590892	0.184644	0.606508	0.201849	0.431087	chr12	86859361	86860902	1542	*	Distal Intergenic	12	86880701	86884798	4098	2	238330	ENSMUST00000038422.7	23896	ENSMUSG00000034168	Irf2bpl	interferon regulatory factor 2 binding protein-like
1363	merged_macsnarrowPeak_12564	0.401759	0.338413	0.721754	0.0507253	0.0328351	0.95439	chr12	86882778	86883194	417	*	Promoter (1-2kb)	12	86880701	86884798	4098	2	238330	ENSMUST00000038422.7	1604	ENSMUSG00000034168	Irf2bpl	interferon regulatory factor 2 binding protein-like
1364	merged_macsnarrowPeak_12565	-0.0728792	0.769916	0.115818	0.674364	-0.155366	0.401396	chr12	86883651	86885075	1425	*	Promoter (<=1kb)	12	86880701	86884798	4098	2	238330	ENSMUST00000038422.7	0	ENSMUSG00000034168	Irf2bpl	interferon regulatory factor 2 binding protein-like
1365	merged_macsnarrowPeak_12566	0.0954282	0.841519	0.464526	0.181849	-0.324921	0.285279	chr12	86888103	86888357	255	*	Distal Intergenic	12	86880701	86884798	4098	2	238330	ENSMUST00000038422.7	-3305	ENSMUSG00000034168	Irf2bpl	interferon regulatory factor 2 binding protein-like
1366	merged_macsnarrowPeak_12567	0.567087	0.224544	0.704379	0.127443	0.122437	0.831072	chr12	86888676	86888908	233	*	Distal Intergenic	12	86880701	86884798	4098	2	238330	ENSMUST00000038422.7	-3878	ENSMUSG00000034168	Irf2bpl	interferon regulatory factor 2 binding protein-like
1367	merged_macsnarrowPeak_12568	-0.976321	0.0735811	0.173965	0.829427	-0.699743	0.0893892	chr12	86891584	86891754	171	*	Distal Intergenic	12	86880701	86884798	4098	2	238330	ENSMUST00000038422.7	-6786	ENSMUSG00000034168	Irf2bpl	interferon regulatory factor 2 binding protein-like
1368	merged_macsnarrowPeak_12569	-0.208978	0.511424	0.272844	0.381054	-0.129532	0.656375	chr12	86892087	86892728	642	*	Distal Intergenic	12	86880701	86884798	4098	2	238330	ENSMUST00000038422.7	-7289	ENSMUSG00000034168	Irf2bpl	interferon regulatory factor 2 binding protein-like
1369	merged_macsnarrowPeak_12570	-0.21378	0.230876	-0.093196	0.728336	-0.426742	0.00111768	chr12	86893897	86895458	1562	*	Distal Intergenic	12	86880701	86884798	4098	2	238330	ENSMUST00000038422.7	-9099	ENSMUSG00000034168	Irf2bpl	interferon regulatory factor 2 binding protein-like
1370	merged_macsnarrowPeak_12571	-0.218627	0.611661	-0.00930372	0.991478	-0.246749	0.45518	chr12	86905906	86906725	820	*	Distal Intergenic	12	86880701	86884798	4098	2	238330	ENSMUST00000038422.7	-21108	ENSMUSG00000034168	Irf2bpl	interferon regulatory factor 2 binding protein-like
1371	merged_macsnarrowPeak_12574	-0.323309	0.622916	-0.108092	0.908665	-0.35185	0.480012	chr12	86923788	86924226	439	*	Distal Intergenic	12	86947043	86962667	15625	1	217732	ENSMUST00000189246.6	-22817	ENSMUSG00000034157	Cipc	CLOCK interacting protein, circadian
1372	merged_macsnarrowPeak_12575	0.0384879	0.874953	-0.298774	0.1004	-0.314261	0.0255363	chr12	86946855	86947593	739	*	Promoter (<=1kb)	12	86947043	86962667	15625	1	217732	ENSMUST00000189246.6	0	ENSMUSG00000034157	Cipc	CLOCK interacting protein, circadian
1373	merged_macsnarrowPeak_12576	-0.441121	0.237659	-0.575373	0.114843	-0.576722	0.0434192	chr12	86949577	86949806	230	*	Promoter (2-3kb)	12	86947490	86961883	14394	1	217732	ENSMUST00000190588.1	2087	ENSMUSG00000034157	Cipc	CLOCK interacting protein, circadian
1374	merged_macsnarrowPeak_12577	-0.356305	0.323206	-0.32417	0.397056	0.30356	0.290562	chr12	86950503	86950841	339	*	Promoter (1-2kb)	12	86952657	86962833	10177	1	217732	ENSMUST00000191463.1	-1816	ENSMUSG00000034157	Cipc	CLOCK interacting protein, circadian
1375	merged_macsnarrowPeak_1258	0.0822265	0.750752	0.117813	0.689697	-0.188623	0.319434	chr1	78657543	78658523	981	*	Promoter (<=1kb)	1	78658038	78671512	13475	1	195434	ENSMUST00000053760.11	0	ENSMUSG00000079470	Utp14b	UTP14B small subunit processome component
1376	merged_macsnarrowPeak_12580	0.0439119	0.847632	-0.0809708	0.763282	-0.205177	0.168224	chr12	87146968	87148156	1189	*	Promoter (<=1kb)	12	87147165	87164324	17160	1	14874	ENSMUST00000222885.1	0	ENSMUSG00000021033	Gstz1	glutathione transferase zeta 1 (maleylacetoacetate isomerase)
1377	merged_macsnarrowPeak_12581	-0.276563	0.206244	0.0512323	0.894363	-0.130634	0.54158	chr12	87199512	87200629	1118	*	Promoter (<=1kb)	12	87199723	87209180	9458	1	238333	ENSMUST00000183251.7	0	ENSMUSG00000090812	Samd15	sterile alpha motif domain containing 15
1378	merged_macsnarrowPeak_12582	-0.0391911	0.869561	0.0100947	0.97794	-0.141399	0.384088	chr12	87265998	87267164	1167	*	Promoter (<=1kb)	12	87238873	87266256	27384	2	104799	ENSMUST00000072744.14	0	ENSMUSG00000021038	Vipas39	VPS33B interacting protein, apical-basolateral polarity regulator, spe-39 homolog
1379	merged_macsnarrowPeak_12584	0.0940162	0.650183	-0.140144	0.547851	-0.219477	0.158689	chr12	87387859	87388753	895	*	Promoter (<=1kb)	12	87305058	87388355	83298	2	20773	ENSMUST00000021424.4	0	ENSMUSG00000021036	Sptlc2	serine palmitoyltransferase, long chain base subunit 2
1380	merged_macsnarrowPeak_12587	-0.272871	0.325426	0.102796	0.804477	-0.195241	0.429209	chr12	87443420	87444047	628	*	Promoter (<=1kb)	12	87426169	87443839	17671	2	211064	ENSMUST00000162961.7	0	ENSMUSG00000079036	Alkbh1	alkB homolog 1, histone H2A dioxygenase
1381	merged_macsnarrowPeak_12588	-0.443656	0.0537304	-0.185992	0.537327	-0.270247	0.189051	chr12	87471884	87472595	712	*	Promoter (<=1kb)	12	87449910	87472274	22365	2	66354	ENSMUST00000021428.8	0	ENSMUSG00000021039	Snw1	SNW domain containing 1
1382	merged_macsnarrowPeak_12589	-0.280111	0.222765	0.0696496	0.854558	-0.160634	0.458158	chr12	88360439	88361169	731	*	Promoter (<=1kb)	12	88360554	88461719	101166	1	72113	ENSMUST00000101165.8	0	ENSMUSG00000021044	Adck1	aarF domain containing kinase 1
1383	merged_macsnarrowPeak_12590	-0.197016	0.757788	0.0644315	0.944019	0.155938	0.779029	chr12	88408109	88408795	687	*	Intron (ENSMUST00000101165.8/72113, intron 4 of 10)	12	88420296	88461724	41429	1	72113	ENSMUST00000223538.1	-11501	ENSMUSG00000021044	Adck1	aarF domain containing kinase 1
1384	merged_macsnarrowPeak_12593	-1.28652	0.00826025	-0.118266	0.887936	-0.230572	0.644693	chr12	88466749	88467256	508	*	Distal Intergenic	12	88420296	88461724	41429	1	72113	ENSMUST00000223538.1	46453	ENSMUSG00000021044	Adck1	aarF domain containing kinase 1
1385	merged_macsnarrowPeak_12596	-0.262112	0.522426	-0.424849	0.278974	-0.478693	0.101515	chr12	89719089	89719906	818	*	Intron (ENSMUST00000190626.6/18191, intron 13 of 18)	12	89812408	90332928	520521	1	18191	ENSMUST00000238943.1	-92502	ENSMUSG00000066392	Nrxn3	neurexin III
1386	merged_macsnarrowPeak_126	-0.0747315	0.825111	0.0886272	0.826972	-0.00195103	0.996137	chr1	21218367	21219070	704	*	Promoter (<=1kb)	1	21218575	21230167	11593	1	75712	ENSMUST00000027065.11	0	ENSMUSG00000025933	Tmem14a	transmembrane protein 14A
1387	merged_macsnarrowPeak_12604	-0.221566	0.59647	-0.0208323	0.97643	0.00762652	0.988309	chr12	91183257	91184269	1013	*	Promoter (<=1kb)	12	90999565	91183719	184155	2	75216	ENSMUST00000123161.7	0	ENSMUSG00000061533	Cep128	centrosomal protein 128
1388	merged_macsnarrowPeak_1261	0.157915	0.819763	0.0128723	0.991495	-0.157217	0.791338	chr1	78724483	78725335	853	*	Distal Intergenic	1	78696656	78701289	4634	1	74205	ENSMUST00000148608.1	27827	ENSMUSG00000032883	Acsl3	acyl-CoA synthetase long-chain family member 3
1389	merged_macsnarrowPeak_12610	-0.0241193	0.93527	-0.195245	0.41405	-0.184678	0.313442	chr12	91383998	91384899	902	*	Promoter (<=1kb)	12	91384566	91549808	165243	1	22095	ENSMUST00000221216.1	0	ENSMUSG00000020963	Tshr	thyroid stimulating hormone receptor
1390	merged_macsnarrowPeak_12612	1.05843	0.0292394	0.631497	0.312466	0.538866	0.276377	chr12	91423206	91423617	412	*	Intron (ENSMUST00000221216.1/22095, intron 2 of 10)	12	91401000	91522541	121542	1	22095	ENSMUST00000021343.7	22206	ENSMUSG00000020963	Tshr	thyroid stimulating hormone receptor
1391	merged_macsnarrowPeak_12613	1.79769	2.50966e-08	-0.415374	0.480737	0.678349	0.065998	chr12	91523702	91524133	432	*	Intron (ENSMUST00000221216.1/22095, intron 9 of 10)	12	91586625	91589639	3015	2	83602	ENSMUST00000163693.1	65506	ENSMUSG00000020962	Gtf2a1	general transcription factor II A, 1
1392	merged_macsnarrowPeak_12615	-0.167561	0.465868	-0.272387	0.218059	-0.150327	0.447993	chr12	91588189	91588613	425	*	Promoter (1-2kb)	12	91586625	91589639	3015	2	83602	ENSMUST00000163693.1	1026	ENSMUSG00000020962	Gtf2a1	general transcription factor II A, 1
1393	merged_macsnarrowPeak_12616	0.592715	0.0857493	0.543657	0.154311	0.0515327	0.92096	chr12	91589168	91589468	301	*	Promoter (<=1kb)	12	91586625	91589639	3015	2	83602	ENSMUST00000163693.1	171	ENSMUSG00000020962	Gtf2a1	general transcription factor II A, 1
1394	merged_macsnarrowPeak_12617	0.504252	0.000484905	-0.162773	0.494446	-0.274547	0.0799204	chr12	91589773	91590642	870	*	Promoter (<=1kb)	12	91555262	91590009	34748	2	83602	ENSMUST00000021345.13	0	ENSMUSG00000020962	Gtf2a1	general transcription factor II A, 1
1395	merged_macsnarrowPeak_12621	-1.30002	0.000189658	-0.144763	0.803056	0.0963246	0.827508	chr12	91668546	91669124	579	*	Intron (ENSMUST00000052969.14/108800, intron 4 of 6)	12	91703413	91713974	10562	2	108800	ENSMUST00000111609.2	44850	ENSMUSG00000020961	Ston2	stonin 2
1396	merged_macsnarrowPeak_12624	0.237967	0.669274	-0.133342	0.865325	0.277801	0.536196	chr12	91734523	91735086	564	*	Exon (ENSMUST00000170984.1/108800, exon 4 of 4)	12	91641543	91743855	102313	2	108800	ENSMUST00000164713.7	8769	ENSMUSG00000020961	Ston2	stonin 2
1397	merged_macsnarrowPeak_12627	0.736506	0.0297503	0.234278	0.660495	0.114791	0.805234	chr12	91765497	91765936	440	*	Intron (ENSMUST00000052969.14/108800, intron 1 of 6)	12	91735054	91771170	36117	2	108800	ENSMUST00000170984.1	5234	ENSMUSG00000020961	Ston2	stonin 2
1398	merged_macsnarrowPeak_12628	1.09848	1.4892e-06	0.103478	0.844219	0.10283	0.782125	chr12	91766296	91766979	684	*	Intron (ENSMUST00000052969.14/108800, intron 1 of 6)	12	91735054	91771170	36117	2	108800	ENSMUST00000170984.1	4191	ENSMUSG00000020961	Ston2	stonin 2
1399	merged_macsnarrowPeak_12629	0.183494	0.613317	0.0885886	0.863533	0.0764354	0.838029	chr12	91778610	91779434	825	*	Promoter (<=1kb)	12	91714082	91779137	65056	2	108800	ENSMUST00000170077.1	0	ENSMUSG00000020961	Ston2	stonin 2
1400	merged_macsnarrowPeak_12633	-0.000364474	0.998825	-0.175554	0.396949	-0.189225	0.217854	chr12	91848865	91849496	632	*	Promoter (<=1kb)	12	91806043	91849157	43115	2	20338	ENSMUST00000021347.11	0	ENSMUSG00000020964	Sel1l	sel-1 suppressor of lin-12-like (C. elegans)
1401	merged_macsnarrowPeak_12638	0.252592	0.714058	-0.0707603	0.946329	0.35069	0.504311	chr12	92823106	92823729	624	*	Distal Intergenic	12	93416458	93444823	28366	2	75295	ENSMUST00000223202.1	621094	ENSMUSG00000113164	4930559C10Rik	RIKEN cDNA 4930559C10 gene
1402	merged_macsnarrowPeak_12645	-1.4948	0.00340325	-1.02799	0.0318909	-1.67973	1.85509e-06	chr12	93230186	93230847	662	*	Distal Intergenic	12	93416458	93444823	28366	2	75295	ENSMUST00000223202.1	213976	ENSMUSG00000113164	4930559C10Rik	RIKEN cDNA 4930559C10 gene
1403	merged_macsnarrowPeak_12648	-0.834945	0.0247205	-0.369	0.398944	0.153872	0.708197	chr12	98246885	98247358	474	*	Intron (ENSMUST00000021390.8/14420, intron 5 of 16)	12	98203796	98243465	39670	2	14420	ENSMUST00000221063.1	-3420	ENSMUSG00000021003	Galc	galactosylceramidase
1404	merged_macsnarrowPeak_12649	0.397323	0.0785514	0.241501	0.41107	-0.0253389	0.943652	chr12	98258692	98259745	1054	*	Promoter (<=1kb)	12	98202294	98259459	57166	2	14420	ENSMUST00000021390.8	0	ENSMUSG00000021003	Galc	galactosylceramidase
1405	merged_macsnarrowPeak_1265	-2.08891	2.89592e-08	-0.402448	0.294563	-0.660154	0.0121865	chr1	79581340	79582010	671	*	Distal Intergenic	1	79608845	79671965	63121	2	252903	ENSMUST00000159312.1	89955	ENSMUSG00000054702	Ap1s3	adaptor-related protein complex AP-1, sigma 3
1406	merged_macsnarrowPeak_12650	-0.51914	0.186487	0.0735982	0.915261	-0.161715	0.691629	chr12	98268533	98269204	672	*	Promoter (<=1kb)	12	98268635	98276644	8010	1	14744	ENSMUST00000075072.5	0	ENSMUSG00000021886	Gpr65	G-protein coupled receptor 65
1407	merged_macsnarrowPeak_12651	-0.407384	0.0724937	-0.325861	0.2006	-0.172484	0.455608	chr12	98269551	98270599	1049	*	Promoter (<=1kb)	12	98268635	98276644	8010	1	14744	ENSMUST00000075072.5	916	ENSMUSG00000021886	Gpr65	G-protein coupled receptor 65
1408	merged_macsnarrowPeak_12655	0.472955	0.355791	0.324852	0.605069	0.260633	0.595591	chr12	98627865	98628542	678	*	Promoter (<=1kb)	12	98628157	98669815	41659	1	104871	ENSMUST00000048402.11	0	ENSMUSG00000021007	Spata7	spermatogenesis associated 7
1409	merged_macsnarrowPeak_12656	0.510338	0.22374	0.0782153	0.921028	0.534249	0.1198	chr12	98674660	98675174	515	*	Distal Intergenic	12	98676742	98683750	7009	2	24000	ENSMUST00000223321.1	8576	ENSMUSG00000021009	Ptpn21	protein tyrosine phosphatase, non-receptor type 21
1410	merged_macsnarrowPeak_12660	0.00493222	0.993557	-0.33167	0.475748	-0.568492	0.0649741	chr12	98734254	98734798	545	*	Promoter (<=1kb)	12	98676742	98734645	57904	2	24000	ENSMUST00000085116.3	0	ENSMUSG00000021009	Ptpn21	protein tyrosine phosphatase, non-receptor type 21
1411	merged_macsnarrowPeak_12662	0.158907	0.512701	-0.0998836	0.776852	-0.261071	0.178577	chr12	98746239	98747582	1344	*	Promoter (<=1kb)	12	98746964	98787753	40790	1	75553	ENSMUST00000110104.9	0	ENSMUSG00000021012	Zc3h14	zinc finger CCCH type containing 14
1412	merged_macsnarrowPeak_12666	0.160577	0.519187	-0.0968951	0.786737	-0.381066	0.0335472	chr12	98900598	98901772	1175	*	Promoter (<=1kb)	12	98786805	98901172	114368	2	319670	ENSMUST00000065716.7	0	ENSMUSG00000051166	Eml5	echinoderm microtubule associated protein like 5
1413	merged_macsnarrowPeak_12667	-0.393754	0.318968	-0.121333	0.833219	-0.526684	0.0637495	chr12	98920167	98920922	756	*	Promoter (<=1kb)	12	98920574	98983232	62659	1	76260	ENSMUST00000085109.9	0	ENSMUSG00000021013	Ttc8	tetratricopeptide repeat domain 8
1414	merged_macsnarrowPeak_12668	-0.23504	0.672785	0.137028	0.84534	0.182602	0.691817	chr12	99084205	99084563	359	*	Distal Intergenic	12	99161277	99162808	1532	2	67639	ENSMUST00000223511.1	78245	ENSMUSG00000113210	4930474N09Rik	RIKEN cDNA 4930474N09 gene
1415	merged_macsnarrowPeak_1267	-0.696634	0.116248	-0.185333	0.790993	0.0783547	0.894217	chr1	79643469	79644532	1064	*	Intron (ENSMUST00000162342.7/252903, intron 1 of 4)	1	79608845	79671965	63121	2	252903	ENSMUST00000159312.1	27433	ENSMUSG00000054702	Ap1s3	adaptor-related protein complex AP-1, sigma 3
1416	merged_macsnarrowPeak_12671	-1.24731	0.0268206	0.212825	0.766601	1.05064	0.00137647	chr12	99205820	99206532	713	*	Intron (ENSMUST00000046859.11/71375, intron 5 of 5)	12	99161277	99162808	1532	2	67639	ENSMUST00000223511.1	-43012	ENSMUSG00000113210	4930474N09Rik	RIKEN cDNA 4930474N09 gene
1417	merged_macsnarrowPeak_12679	0.285628	0.657035	0.0795989	0.934785	0.913561	0.0144135	chr12	99322167	99322534	368	*	Intron (ENSMUST00000046859.11/71375, intron 3 of 5)	12	99196670	99330063	133394	2	71375	ENSMUST00000222261.1	7529	ENSMUSG00000033713	Foxn3	forkhead box N3
1418	merged_macsnarrowPeak_1268	0.0591266	0.858156	0.0605669	0.885852	-0.0506441	0.868436	chr1	79671307	79672421	1115	*	Promoter (<=1kb)	1	79606876	79671972	65097	2	252903	ENSMUST00000162342.7	0	ENSMUSG00000054702	Ap1s3	adaptor-related protein complex AP-1, sigma 3
1419	merged_macsnarrowPeak_12681	0.205211	0.655603	-0.197586	0.717701	0.599045	0.0374766	chr12	99329123	99329707	585	*	Promoter (<=1kb)	12	99196670	99330063	133394	2	71375	ENSMUST00000222261.1	356	ENSMUSG00000033713	Foxn3	forkhead box N3
1420	merged_macsnarrowPeak_12682	-1.06703	0.010182	-0.0147662	0.988094	0.355258	0.321013	chr12	99380956	99381475	520	*	Intron (ENSMUST00000046859.11/71375, intron 2 of 5)	12	99195094	99393072	197979	2	71375	ENSMUST00000177451.7	11597	ENSMUSG00000033713	Foxn3	forkhead box N3
1421	merged_macsnarrowPeak_12684	0.526377	0.00034375	0.0488076	0.887719	-0.118114	0.542931	chr12	99391947	99393626	1680	*	Promoter (<=1kb)	12	99195094	99393072	197979	2	71375	ENSMUST00000177451.7	0	ENSMUSG00000033713	Foxn3	forkhead box N3
1422	merged_macsnarrowPeak_12687	0.00669305	0.993986	-0.00305953	0.998379	0.223148	0.695085	chr12	99406878	99407572	695	*	Intron (ENSMUST00000085108.7/71375, intron 1 of 5)	12	99341503	99412605	71103	2	71375	ENSMUST00000177269.1	5033	ENSMUSG00000033713	Foxn3	forkhead box N3
1423	merged_macsnarrowPeak_12689	0.0179266	0.967955	-0.0329023	0.951824	0.232765	0.361618	chr12	99467851	99468784	934	*	Intron (ENSMUST00000176928.2/71375, intron 1 of 2)	12	99387405	99450097	62693	2	71375	ENSMUST00000177287.1	-17754	ENSMUSG00000033713	Foxn3	forkhead box N3
1424	merged_macsnarrowPeak_12695	-0.49223	0.222505	-0.178888	0.749691	0.044371	0.932164	chr12	99559441	99559821	381	*	Intron (ENSMUST00000176928.2/71375, intron 1 of 2)	12	99388345	99563508	175164	2	71375	ENSMUST00000176928.2	3687	ENSMUSG00000033713	Foxn3	forkhead box N3
1425	merged_macsnarrowPeak_12697	0.199247	0.757658	-0.0344144	0.973245	0.0238116	0.974503	chr12	99562182	99562542	361	*	Promoter (<=1kb)	12	99388345	99563508	175164	2	71375	ENSMUST00000176928.2	966	ENSMUSG00000033713	Foxn3	forkhead box N3
1426	merged_macsnarrowPeak_12698	0.0514974	0.921489	0.3015	0.460699	0.119981	0.761149	chr12	99563426	99563933	508	*	Promoter (<=1kb)	12	99563796	99615499	51704	1	102639404	ENSMUST00000222797.1	0	ENSMUSG00000097917	Gm26839	predicted gene, 26839
1427	merged_macsnarrowPeak_12699	-0.352287	0.359338	-0.054184	0.934334	-0.211506	0.538096	chr12	99564515	99565035	521	*	Promoter (<=1kb)	12	99563841	99620038	56198	1	102639404	ENSMUST00000180686.1	674	ENSMUSG00000097917	Gm26839	predicted gene, 26839
1428	merged_macsnarrowPeak_12702	-0.232621	0.594165	-0.5291	0.150676	0.423306	0.145993	chr12	99576746	99577125	380	*	Intron (ENSMUST00000222797.1/102639404, intron 2 of 3)	12	99563841	99620038	56198	1	102639404	ENSMUST00000180686.1	12905	ENSMUSG00000097917	Gm26839	predicted gene, 26839
1429	merged_macsnarrowPeak_12703	-0.758756	0.0463959	-0.256439	0.610964	0.203422	0.601035	chr12	99610185	99610975	791	*	Intron (ENSMUST00000222797.1/102639404, intron 2 of 3)	12	99626053	99627974	1922	2	73457	ENSMUST00000185726.1	16999	ENSMUSG00000100211	1700064M15Rik	RIKEN cDNA 1700064M15 gene
1430	merged_macsnarrowPeak_12706	-0.382555	0.0632659	0.114086	0.733574	-0.203534	0.321525	chr12	99627689	99628324	636	*	Promoter (<=1kb)	12	99626053	99627974	1922	2	73457	ENSMUST00000185726.1	0	ENSMUSG00000100211	1700064M15Rik	RIKEN cDNA 1700064M15 gene
1431	merged_macsnarrowPeak_12707	-0.466639	0.378889	-0.157519	0.831357	-0.0367176	0.954848	chr12	99629748	99629875	128	*	Promoter (1-2kb)	12	99626053	99627974	1922	2	73457	ENSMUST00000185726.1	-1774	ENSMUSG00000100211	1700064M15Rik	RIKEN cDNA 1700064M15 gene
1432	merged_macsnarrowPeak_12709	-0.566929	0.00100473	-0.156892	0.550583	0.146573	0.460994	chr12	99640117	99641728	1612	*	Exon (ENSMUST00000221736.1/ENSMUST00000221736.1, exon 1 of 1)	12	99626053	99627974	1922	2	73457	ENSMUST00000185726.1	-12143	ENSMUSG00000100211	1700064M15Rik	RIKEN cDNA 1700064M15 gene
1433	merged_macsnarrowPeak_1271	0.394664	0.370345	0.179153	0.77473	0.56283	0.0830427	chr1	79711174	79711916	743	*	Intron (ENSMUST00000113512.7/69368, intron 8 of 11)	1	79719163	79730098	10936	2	69368	ENSMUST00000130714.7	18182	ENSMUSG00000073643	Wdfy1	WD repeat and FYVE domain containing 1
1434	merged_macsnarrowPeak_12719	-0.102517	0.908387	0.240763	0.785724	0.548582	0.269466	chr12	99741684	99742160	477	*	Intron (ENSMUST00000221929.1/78767, intron 5 of 5)	12	99626053	99627974	1922	2	73457	ENSMUST00000185726.1	-113710	ENSMUSG00000100211	1700064M15Rik	RIKEN cDNA 1700064M15 gene
1435	merged_macsnarrowPeak_12721	-0.33636	0.510512	0.267488	0.62482	0.0599533	0.916014	chr12	99773669	99774094	426	*	Intron (ENSMUST00000221929.1/78767, intron 5 of 5)	12	99718722	99882857	164136	2	78767	ENSMUST00000220875.1	108763	ENSMUSG00000021176	Efcab11	EF-hand calcium binding domain 11
1436	merged_macsnarrowPeak_12723	-0.304052	0.582801	-0.00145926	0.999214	0.22082	0.630155	chr12	99794915	99795506	592	*	Intron (ENSMUST00000221929.1/78767, intron 5 of 5)	12	99718722	99882857	164136	2	78767	ENSMUST00000220875.1	87351	ENSMUSG00000021176	Efcab11	EF-hand calcium binding domain 11
1437	merged_macsnarrowPeak_12724	-0.349392	0.569128	-0.370905	0.561467	-0.406961	0.380907	chr12	99796007	99796322	316	*	Intron (ENSMUST00000221929.1/78767, intron 5 of 5)	12	99718722	99882857	164136	2	78767	ENSMUST00000220875.1	86535	ENSMUSG00000021176	Efcab11	EF-hand calcium binding domain 11
1438	merged_macsnarrowPeak_12725	-1.01343	0.0718731	-0.334167	0.613069	0.449103	0.297947	chr12	99806704	99807469	766	*	Intron (ENSMUST00000221929.1/78767, intron 5 of 5)	12	99718722	99882857	164136	2	78767	ENSMUST00000220875.1	75388	ENSMUSG00000021176	Efcab11	EF-hand calcium binding domain 11
1439	merged_macsnarrowPeak_12727	0.0118098	0.984735	0.129504	0.830775	0.553911	0.0560457	chr12	99821168	99821829	662	*	Exon (ENSMUST00000223298.1/ENSMUST00000223298.1, exon 1 of 4)	12	99718722	99882857	164136	2	78767	ENSMUST00000220875.1	61028	ENSMUSG00000021176	Efcab11	EF-hand calcium binding domain 11
1440	merged_macsnarrowPeak_1273	0.457184	0.319079	-0.217178	0.750945	0.296717	0.496113	chr1	79751190	79751681	492	*	Intron (ENSMUST00000113512.7/69368, intron 1 of 11)	1	79733620	79761721	28102	2	69368	ENSMUST00000186464.1	10040	ENSMUSG00000073643	Wdfy1	WD repeat and FYVE domain containing 1
1441	merged_macsnarrowPeak_12731	-0.444563	0.0481428	-0.239018	0.399937	-0.231311	0.285488	chr12	99883291	99883632	342	*	Promoter (<=1kb)	12	99693045	99883423	190379	2	78767	ENSMUST00000221929.1	0	ENSMUSG00000021176	Efcab11	EF-hand calcium binding domain 11
1442	merged_macsnarrowPeak_12732	-0.107572	0.688392	-0.120832	0.716197	-0.28502	0.135475	chr12	99884107	99884839	733	*	Promoter (<=1kb)	12	99884517	99937362	52846	1	104884	ENSMUST00000151019.7	0	ENSMUSG00000021177	Tdp1	tyrosyl-DNA phosphodiesterase 1
1443	merged_macsnarrowPeak_12734	0.642942	0.150365	0.458258	0.403357	0.172716	0.751027	chr12	99964390	99965226	837	*	Promoter (<=1kb)	12	99964499	100062682	98184	1	217826	ENSMUST00000160413.7	0	ENSMUSG00000045404	Kcnk13	potassium channel, subfamily K, member 13
1444	merged_macsnarrowPeak_12738	-0.0204082	0.961845	-0.12726	0.758852	-0.204146	0.429448	chr12	100110023	100110779	757	*	Promoter (<=1kb)	12	100110154	100115866	5713	1	19179	ENSMUST00000222374.1	0	ENSMUSG00000021178	Psmc1	protease (prosome, macropain) 26S subunit, ATPase 1
1445	merged_macsnarrowPeak_1274	-0.534572	0.205857	-0.35373	0.462122	0.616902	0.0432891	chr1	79751990	79752815	826	*	Intron (ENSMUST00000113512.7/69368, intron 1 of 11)	1	79733620	79761721	28102	2	69368	ENSMUST00000186464.1	8906	ENSMUSG00000073643	Wdfy1	WD repeat and FYVE domain containing 1
1446	merged_macsnarrowPeak_12741	-0.00649213	0.985792	-0.128436	0.700339	-0.274053	0.167315	chr12	100159337	100159982	646	*	Promoter (<=1kb)	12	100125452	100159648	34197	2	217827	ENSMUST00000021596.8	0	ENSMUSG00000021179	Nrde2	nrde-2 necessary for RNA interference, domain containing
1447	merged_macsnarrowPeak_12742	0.586254	0.119328	-0.519108	0.240798	0.201502	0.631488	chr12	100164911	100165415	505	*	Distal Intergenic	12	100144071	100159653	15583	2	217827	ENSMUST00000221954.1	-5258	ENSMUSG00000021179	Nrde2	nrde-2 necessary for RNA interference, domain containing
1448	merged_macsnarrowPeak_12743	0.224853	0.605069	0.25781	0.571092	0.0528944	0.914303	chr12	100167938	100168911	974	*	Distal Intergenic	12	100144071	100159653	15583	2	217827	ENSMUST00000221954.1	-8285	ENSMUSG00000021179	Nrde2	nrde-2 necessary for RNA interference, domain containing
1449	merged_macsnarrowPeak_12744	0.0896979	0.652731	-0.171893	0.393905	-0.287598	0.0328867	chr12	100187069	100187984	916	*	Promoter (<=1kb)	12	100187968	100193540	5573	1	100038378	ENSMUST00000146364.7	0	ENSMUSG00000072884	Gm10433	predicted gene 10433
1450	merged_macsnarrowPeak_12745	0.373815	0.0175245	0.280829	0.162026	-0.101904	0.61776	chr12	100199089	100200880	1792	*	Promoter (<=1kb)	12	100199435	100209814	10380	1	12313	ENSMUST00000110082.10	0	ENSMUSG00000001175	Calm1	calmodulin 1
1451	merged_macsnarrowPeak_12746	0.757782	0.00176001	0.129616	0.786161	-0.336037	0.208276	chr12	100201916	100202141	226	*	Promoter (1-2kb)	12	100200159	100206428	6270	1	12313	ENSMUST00000238462.1	1757	ENSMUSG00000001175	Calm1	calmodulin 1
1452	merged_macsnarrowPeak_12748	0.0575818	0.944392	-0.533883	0.387247	1.10027	0.00249107	chr12	100228375	100228760	386	*	Distal Intergenic	12	100205403	100206495	1093	1	12313	ENSMUST00000127300.1	22972	ENSMUSG00000001175	Calm1	calmodulin 1
1453	merged_macsnarrowPeak_1275	0.0132596	0.974908	-0.127847	0.744476	0.279219	0.210769	chr1	79761362	79762116	755	*	Promoter (<=1kb)	1	79702262	79761769	59508	2	69368	ENSMUST00000113512.7	0	ENSMUSG00000073643	Wdfy1	WD repeat and FYVE domain containing 1
1454	merged_macsnarrowPeak_12751	-0.893165	0.00513752	-0.278675	0.498444	-0.0664481	0.877885	chr12	100282220	100282786	567	*	Intron (ENSMUST00000223300.1/100038713, intron 1 of 3)	12	100276609	100300908	24300	1	100038713	ENSMUST00000223300.1	5611	ENSMUSG00000113679	Gm10432	predicted gene 10432
1455	merged_macsnarrowPeak_12757	0.0631498	0.936267	-0.0576511	0.95511	-0.157385	0.800189	chr12	100480000	100480366	367	*	Intron (ENSMUST00000221602.1/ENSMUST00000221602.1, intron 2 of 3)	12	100387184	100466298	79115	2	104718	ENSMUST00000223514.1	-13702	ENSMUSG00000033530	Ttc7b	tetratricopeptide repeat domain 7B
1456	merged_macsnarrowPeak_12758	1.27402	5.28732e-05	-0.191863	0.770538	0.633265	0.0555413	chr12	100501240	100501690	451	*	Intron (ENSMUST00000062957.7/104718, intron 1 of 19)	12	100445755	100495406	49652	2	104718	ENSMUST00000222036.1	-5834	ENSMUSG00000033530	Ttc7b	tetratricopeptide repeat domain 7B
1457	merged_macsnarrowPeak_1276	0.193441	0.440769	0.0467702	0.915474	0.106335	0.677163	chr1	79775907	79776474	568	*	Promoter (<=1kb)	1	79776018	79781445	5428	1	69163	ENSMUST00000027464.8	0	ENSMUSG00000026248	Mrpl44	mitochondrial ribosomal protein L44
1458	merged_macsnarrowPeak_12760	0.44143	0.0793365	0.0436068	0.935915	0.0333492	0.933085	chr12	100520329	100521258	930	*	Promoter (<=1kb)	12	100300770	100520826	220057	2	104718	ENSMUST00000062957.7	0	ENSMUSG00000033530	Ttc7b	tetratricopeptide repeat domain 7B
1459	merged_macsnarrowPeak_12768	0.325137	0.600317	0.0227225	0.985053	-0.298873	0.576929	chr12	100639743	100640110	368	*	Intron (ENSMUST00000222731.1/73086, intron 3 of 16)	12	100553075	100575227	22153	2	73086	ENSMUST00000221356.1	-64516	ENSMUSG00000021180	Rps6ka5	ribosomal protein S6 kinase, polypeptide 5
1460	merged_macsnarrowPeak_12771	0.264947	0.0609896	-0.0442146	0.88389	-0.118666	0.470648	chr12	100724632	100725613	982	*	Promoter (<=1kb)	12	100548439	100725120	176682	2	73086	ENSMUST00000222731.1	0	ENSMUSG00000021180	Rps6ka5	ribosomal protein S6 kinase, polypeptide 5
1461	merged_macsnarrowPeak_12774	-0.384763	0.500902	-0.432067	0.465567	-0.992988	0.00759895	chr12	100837203	100837627	425	*	Intron (ENSMUST00000069782.10/217830, intron 3 of 12)	12	100850336	100867420	17085	1	217830	ENSMUST00000222484.1	-12709	ENSMUSG00000021185	Dglucy	D-glutamate cyclase
1462	merged_macsnarrowPeak_12776	0.1012	0.856319	-0.174395	0.774537	-0.28914	0.444584	chr12	100849393	100849892	500	*	Promoter (<=1kb)	12	100850336	100867420	17085	1	217830	ENSMUST00000222484.1	-444	ENSMUSG00000021185	Dglucy	D-glutamate cyclase
1463	merged_macsnarrowPeak_12777	-0.431104	0.502811	-0.280335	0.703228	0.126379	0.842147	chr12	100856428	100856774	347	*	Intron (ENSMUST00000069782.10/217830, intron 9 of 12)	12	100850336	100867420	17085	1	217830	ENSMUST00000222484.1	6092	ENSMUSG00000021185	Dglucy	D-glutamate cyclase
1464	merged_macsnarrowPeak_12779	-0.423965	0.213524	-0.433974	0.220638	-0.248537	0.428018	chr12	100883154	100883831	678	*	Intron (ENSMUST00000110070.7/217830, intron 12 of 13)	12	100879314	100899498	20185	2	238377	ENSMUST00000135684.1	15667	ENSMUSG00000047415	Gpr68	G protein-coupled receptor 68
1465	merged_macsnarrowPeak_1278	0.274324	0.568297	0.433759	0.33255	0.916803	0.000972562	chr1	79858171	79859039	869	*	Promoter (<=1kb)	1	79794197	79858696	64500	2	20720	ENSMUST00000027467.10	0	ENSMUSG00000026249	Serpine2	serine (or cysteine) peptidase inhibitor, clade E, member 2
1466	merged_macsnarrowPeak_12780	-0.103131	0.864331	-0.0675372	0.93225	-0.241418	0.572232	chr12	100887707	100888067	361	*	5' UTR	12	100879314	100899498	20185	2	238377	ENSMUST00000135684.1	11431	ENSMUSG00000047415	Gpr68	G protein-coupled receptor 68
1467	merged_macsnarrowPeak_12782	-0.0194693	0.958521	-0.364303	0.154266	-0.457838	0.0153379	chr12	100895181	100895914	734	*	3' UTR	12	100879314	100899498	20185	2	238377	ENSMUST00000135684.1	3584	ENSMUSG00000047415	Gpr68	G protein-coupled receptor 68
1468	merged_macsnarrowPeak_12783	0.649197	0.155422	0.412324	0.485252	-0.334691	0.485194	chr12	100899314	100899560	247	*	Promoter (<=1kb)	12	100876685	100899524	22840	2	238377	ENSMUST00000053668.9	0	ENSMUSG00000047415	Gpr68	G protein-coupled receptor 68
1469	merged_macsnarrowPeak_12784	-0.555125	0.265661	-0.233299	0.717101	-0.405706	0.311643	chr12	100901523	100901706	184	*	Promoter (1-2kb)	12	100887872	100899524	11653	2	238377	ENSMUST00000128306.1	-1999	ENSMUSG00000047415	Gpr68	G protein-coupled receptor 68
1470	merged_macsnarrowPeak_12785	-0.646121	0.000139299	-0.145632	0.583735	-0.295282	0.0730878	chr12	100903577	100904145	569	*	Intron (ENSMUST00000110066.7/238377, intron 1 of 2)	12	100876685	100908181	31497	2	238377	ENSMUST00000110065.7	4036	ENSMUSG00000047415	Gpr68	G protein-coupled receptor 68
1471	merged_macsnarrowPeak_12786	-0.00586401	0.994384	-0.432434	0.503553	-0.0103133	0.989533	chr12	100906994	100907152	159	*	Promoter (1-2kb)	12	100876685	100908181	31497	2	238377	ENSMUST00000110065.7	1029	ENSMUSG00000047415	Gpr68	G protein-coupled receptor 68
1472	merged_macsnarrowPeak_12788	1.11357	0.0187377	0.711991	0.232007	0.329747	0.561832	chr12	100936158	100936682	525	*	Intron (ENSMUST00000068411.4/68339, intron 20 of 29)	12	100923180	100929065	5886	2	68339	ENSMUST00000233416.1	-7093	ENSMUSG00000021182	Ccdc88c	coiled-coil domain containing 88C
1473	merged_macsnarrowPeak_12789	0.179316	0.732261	0.132367	0.842639	-0.126386	0.791709	chr12	100952254	100952792	539	*	Intron (ENSMUST00000068411.4/68339, intron 12 of 29)	12	100938046	100945173	7128	2	68339	ENSMUST00000223235.1	-7081	ENSMUSG00000021182	Ccdc88c	coiled-coil domain containing 88C
1474	merged_macsnarrowPeak_12790	0.469701	0.190171	0.332813	0.44052	0.0126465	0.982236	chr12	100957984	100958508	525	*	Intron (ENSMUST00000068411.4/68339, intron 10 of 29)	12	100938046	100945173	7128	2	68339	ENSMUST00000223235.1	-12811	ENSMUSG00000021182	Ccdc88c	coiled-coil domain containing 88C
1475	merged_macsnarrowPeak_12793	0.0897157	0.832131	0.0831112	0.876358	0.173578	0.572439	chr12	100988363	100989036	674	*	Intron (ENSMUST00000223029.1/ENSMUST00000223029.1, intron 2 of 4)	12	100969341	100982357	13017	2	68339	ENSMUST00000223416.1	-6006	ENSMUSG00000021182	Ccdc88c	coiled-coil domain containing 88C
1476	merged_macsnarrowPeak_12794	-0.417865	0.0203841	-0.143816	0.584714	-0.17305	0.348574	chr12	100994024	100995092	1069	*	Intron (ENSMUST00000223029.1/ENSMUST00000223029.1, intron 4 of 4)	12	100969341	100982357	13017	2	68339	ENSMUST00000223416.1	-11667	ENSMUSG00000021182	Ccdc88c	coiled-coil domain containing 88C
1477	merged_macsnarrowPeak_12795	-0.219635	0.682679	-0.333883	0.515784	-0.156586	0.737991	chr12	101005645	101006075	431	*	Intron (ENSMUST00000223029.1/ENSMUST00000223029.1, intron 4 of 4)	12	101021673	101021768	96	2	100316805	ENSMUST00000116925.2	15693	ENSMUSG00000080575	Mir1190	microRNA 1190
[truncated: 24,673 more rows]
